# Supplementary material for: 2,3-Dibromo-1,3-bis­(4-fluoro­phen­yl)propan-1-one
Source: Acta Crystallogr Sect E Struct Rep Online. 2010 Jul 14;66(Pt 8):o2018. doi: 10.1107/S1600536810026905 (PMC3007578; doi:10.1107/S1600536810026905)
Supplement: Supplementary file 1 [file e-66-o2018-sup1.cif]

##############################################################################
###                                                                        ###
###        Electronic paper (Acta Crystallographica Section E)             ###
###                                                                        ###
##############################################################################
#                                                                            #
# This CIF contains the data in a paper accepted for publication in Acta     #
# Crystallographica Section E. It conforms to the requirements of Notes      #
# for Authors for Section E, and has been peer reviewed under the auspices   #
# of the IUCr Commission on Journals.                                        #
#                                                                            #
# Full details of the Crystallographic Information File format               #
# are given in the paper "The Crystallographic Information File (CIF):       #
# a New Standard Archive File for Crystallography" by S. R. Hall, F. H.      #
# Allen and I. D. Brown [Acta Cryst. (1991), A47, 655-685].                  #
#                                                                            #
# The current version of the core CIF dictionary is obtainable from          #
# ftp://ftp.iucr.org/pub/cif_core.dic. The current version number is 2.4.    #
#                                                                            #
# Software is freely available for graphical display of the structure(s) in  #
# this CIF.  For information consult the CIF home page http://www.iucr.org/  #
# cif/home.html                                                              #
#                                                                            #
# This file may be used for bona fide research purposes within the           #
# scientific community so long as proper attribution is given to the journal # 
# article from which it was obtained.                                        #
#                                                                            #
##############################################################################
                                             
data_global
_audit_creation_method     SHELXL-97
_journal_date_recd_electronic     2010-07-04
_journal_date_accepted     2010-07-07
_journal_name_full     'Acta Crystallographica, Section E'
_journal_year     2010
_journal_volume     66
_journal_issue      8
_journal_page_first     o2018
_journal_page_last     o2018
_journal_paper_category     QO
_journal_coeditor_code     TK2690
_publ_contact_author_name     'Jasinski, Jerry P.'
_publ_contact_author_address
;
Department of Chemistry
Keene State College
229 Main Street
Keene, New Hampshire 03435, USA
;
_publ_contact_author_email     jjasinski@keene.edu
_publ_contact_author_fax     ?
_publ_contact_author_phone     '603 358-2563'
_publ_section_title
;
2,3-Dibromo-1,3-bis(4-fluorophenyl)propan-1-one
;
loop_
    _publ_author_name
    _publ_author_address
    'Jasinski, Jerry P.'
;
Department of Chemistry
Keene State College
229 Main Street
Keene, NH 03435-2001, USA
;
    'Guild, Curtis J'
;
Department of Chemistry
Keene State College
229 Main Street
Keene, NH 03435-2001, USA
;
    'Samshuddin, S.'
;
Department of Studies in Chemistry,
Mangalore University,
Mangalagangotri 574 199, India
;
    'Narayana, B.'
;
Department of Studies in Chemistry,
Mangalore University,
Mangalagangotri 574 199, India
;
    'Yathirajan, H. S.'
;
Department of Studies in Chemistry
University of Mysore
Manasagangotri, Mysore 570 006, India
;
data_I
_chemical_name_systematic
;
2,3-Dibromo-1,3-bis(4-fluorophenyl)propan-1-one
;
_chemical_name_common     ?
_chemical_formula_moiety     'C15 H10 Br2 F2 O'
_chemical_formula_sum     'C15 H10 Br2 F2 O'
_chemical_formula_iupac     'C15 H10 Br2 F2 O'
_chemical_formula_weight     404.05
_chemical_melting_point     443
_symmetry_cell_setting     triclinic
_symmetry_space_group_name_H-M     'P -1'
_symmetry_space_group_name_HALL     '-P 1'
loop_
    _symmetry_equiv_pos_as_xyz
    'x, y, z'
    '-x, -y, -z'
_cell_length_a     5.7381(13)
_cell_length_b     9.909(2)
_cell_length_c     12.575(3)
_cell_angle_alpha     75.324(3)
_cell_angle_beta     87.472(3)
_cell_angle_gamma     82.300(3)
_cell_volume     685.4(3)
_cell_formula_units_Z     2
_cell_measurement_reflns_used     3859
_cell_measurement_theta_min     2.37
_cell_measurement_theta_max     31.19
_cell_measurement_temperature     100
_exptl_crystal_description     block
_exptl_crystal_colour     colourless
_exptl_crystal_size_max     0.550
_exptl_crystal_size_mid     0.300
_exptl_crystal_size_min     0.250
_exptl_crystal_density_diffrn     1.958
_exptl_crystal_density_meas     ?
_exptl_crystal_density_method     'not measured'
_exptl_crystal_F_000     392
_exptl_absorpt_coefficient_mu     5.928
_exptl_absorpt_correction_type     multi-scan
_exptl_absorpt_process_details     '(SADABS; Bruker, 2008)'
_exptl_absorpt_correction_T_min     0.329
_exptl_absorpt_correction_T_max     0.7463
_exptl_special_details
;
;
_diffrn_ambient_temperature     100
_diffrn_radiation_type     MoK\a
_diffrn_radiation_wavelength     0.71073
_diffrn_radiation_source     'fine-focus sealed tube'
_diffrn_radiation_monochromator     graphite
_diffrn_measurement_device_type     'Bruker APEXII CCD'
_diffrn_measurement_method     '\w scans'
_diffrn_detector_area_resol_mean     ?
_diffrn_reflns_number     8841
_diffrn_reflns_av_R_equivalents     0.0316
_diffrn_reflns_av_sigmaI/netI     0.0417
_diffrn_reflns_theta_min     2.14
_diffrn_reflns_theta_max     31.12
_diffrn_reflns_theta_full     25.00
_diffrn_measured_fraction_theta_max     0.905
_diffrn_measured_fraction_theta_full     0.996
_diffrn_reflns_limit_h_min     -8
_diffrn_reflns_limit_h_max     8
_diffrn_reflns_limit_k_min     -14
_diffrn_reflns_limit_k_max     14
_diffrn_reflns_limit_l_min     -17
_diffrn_reflns_limit_l_max     17
_refine_special_details
;
Refinement of <i>F</i>^2^ against ALL reflections. The weighted <i>R</i>-factor
<i>wR</i> and goodness of fit <i>S</i> are based on <i>F</i>^2^, conventional
<i>R</i>-factors <i>R</i> are based on <i>F</i>, with <i>F</i> set to zero for
negative <i>F</i>^2^. The threshold expression of <i>F</i>^2^ >
\s(<i>F</i>^2^) is used only for calculating <i>R</i>-factors(gt) <i>etc</i>.
and is not relevant to the choice of reflections for refinement.
<i>R</i>-factors based on <i>F</i>^2^ are statistically about twice as large
as those based on <i>F</i>, and <i>R</i>- factors based on ALL data will be
even larger.
;
_reflns_number_total     4008
_reflns_number_gt     3408
_reflns_threshold_expression     I>2sigma(I)
_refine_ls_structure_factor_coef     Fsqd
_refine_ls_matrix_type     full
_refine_ls_R_factor_all     0.0392
_refine_ls_R_factor_gt     0.0314
_refine_ls_wR_factor_gt     0.0766
_refine_ls_wR_factor_ref     0.0792
_refine_ls_goodness_of_fit_ref     1.208
_refine_ls_restrained_S_all     1.208
_refine_ls_number_reflns     4008
_refine_ls_number_parameters     181
_refine_ls_number_restraints     0
_refine_ls_hydrogen_treatment     constr
_refine_ls_weighting_scheme     calc
_refine_ls_weighting_details
         'calc w=1/[\s^2^(Fo^2^)+(0.0334P)^2^+0.0000P] where P=(Fo^2^+2Fc^2^)/3'
_atom_sites_solution_hydrogens     geom
_atom_sites_solution_primary     direct
_atom_sites_solution_secondary     difmap
_refine_ls_shift/su_max     0.001
_refine_ls_shift/su_mean     0.000
_refine_diff_density_max     1.078
_refine_diff_density_min     -0.871
_refine_ls_extinction_method     none
_refine_ls_extinction_coef     ?
loop_
    _atom_type_symbol
    _atom_type_description
    _atom_type_scat_dispersion_real
    _atom_type_scat_dispersion_imag
    _atom_type_scat_source
    'C' 'C' 0.0033 0.0016
                         'International Tables Vol C Tables 4.2.6.8 and 6.1.1.4'
    'H' 'H' 0.0000 0.0000
                         'International Tables Vol C Tables 4.2.6.8 and 6.1.1.4'
    'Br' 'Br' -0.2901 2.4595
                         'International Tables Vol C Tables 4.2.6.8 and 6.1.1.4'
    'F' 'F' 0.0171 0.0103
                         'International Tables Vol C Tables 4.2.6.8 and 6.1.1.4'
    'O' 'O' 0.0106 0.0060
                         'International Tables Vol C Tables 4.2.6.8 and 6.1.1.4'
_computing_data_collection     'APEX2 (Bruker, 2008)'
_computing_cell_refinement     'SAINT (Bruker, 2008)'
_computing_data_reduction     'SAINT (Bruker, 2008)'
_computing_structure_solution     'SHELXTL (Sheldrick, 2008)'
_computing_structure_refinement     'SHELXTL (Sheldrick, 2008)'
_computing_molecular_graphics     'SHELXTL (Sheldrick, 2008)'
_computing_publication_material     'SHELXTL (Sheldrick, 2008)'
loop_
    _atom_site_type_symbol
    _atom_site_label
    _atom_site_fract_x
    _atom_site_fract_y
    _atom_site_fract_z
    _atom_site_U_iso_or_equiv
    _atom_site_adp_type
    _atom_site_calc_flag
    _atom_site_refinement_flags
    _atom_site_occupancy
    _atom_site_disorder_assembly
    _atom_site_disorder_group
    Br Br1 0.01364(4) 0.64928(2) 0.325242(18) 0.01732(7) Uani d . 1 . .
    Br Br3 0.63722(4) 0.41938(2) 0.166955(18) 0.01767(7) Uani d . 1 . .
    F F3 0.2805(3) 0.01545(14) 0.61742(12) 0.0256(3) Uani d . 1 . .
    F F4 -0.1808(3) 0.97463(15) -0.24671(12) 0.0269(3) Uani d . 1 . .
    O O1 0.4729(3) 0.76521(17) 0.16467(14) 0.0197(3) Uani d . 1 . .
    C C1 0.1701(4) 0.1693(2) 0.44729(19) 0.0198(5) Uani d . 1 . .
    H H1 0.0491 0.1177 0.4421 0.024 Uiso calc R 1 . .
    C C2 0.3155(4) 0.1313(2) 0.53742(19) 0.0177(5) Uani d . 1 . .
    C C3 0.4942(4) 0.2065(2) 0.5500(2) 0.0199(5) Uani d . 1 . .
    H H3 0.5871 0.1797 0.6124 0.024 Uiso calc R 1 . .
    C C4 0.5301(4) 0.3239(2) 0.46579(19) 0.0189(5) Uani d . 1 . .
    H H4 0.6503 0.3759 0.4716 0.023 Uiso calc R 1 . .
    C C5 0.3885(4) 0.3646(2) 0.37295(18) 0.0157(4) Uani d . 1 . .
    C C6 0.2097(4) 0.2867(2) 0.36490(19) 0.0188(5) Uani d . 1 . .
    H H6 0.1147 0.3136 0.3031 0.023 Uiso calc R 1 . .
    C C7 0.4417(4) 0.4886(2) 0.28267(18) 0.0152(4) Uani d . 1 . .
    H H7 0.5313 0.5473 0.3131 0.018 Uiso calc R 1 . .
    C C24 -0.1493(4) 0.7950(2) -0.08429(19) 0.0180(4) Uani d . 1 . .
    H H24 -0.2841 0.7630 -0.1019 0.022 Uiso calc R 1 . .
    C C25 -0.0292(4) 0.7287(2) 0.01293(18) 0.0150(4) Uani d . 1 . .
    H H25 -0.0851 0.6520 0.0613 0.018 Uiso calc R 1 . .
    C C26 0.1738(4) 0.7767(2) 0.03802(18) 0.0133(4) Uani d . 1 . .
    C C27 0.2560(4) 0.8922(2) -0.03527(18) 0.0146(4) Uani d . 1 . .
    H H27 0.3918 0.9243 -0.0188 0.018 Uiso calc R 1 . .
    C C28 0.1387(4) 0.9599(2) -0.13229(19) 0.0178(5) Uani d . 1 . .
    H H28 0.1938 1.0366 -0.1811 0.021 Uiso calc R 1 . .
    C C29 -0.0623(4) 0.9097(2) -0.15370(18) 0.0176(5) Uani d . 1 . .
    C C30 0.3079(4) 0.7134(2) 0.14074(18) 0.0146(4) Uani d . 1 . .
    C C31 0.2346(4) 0.5802(2) 0.22021(18) 0.0155(4) Uani d . 1 . .
    H H31 0.1558 0.5266 0.1802 0.019 Uiso calc R 1 . .
loop_
    _atom_site_aniso_label
    _atom_site_aniso_U_11
    _atom_site_aniso_U_22
    _atom_site_aniso_U_33
    _atom_site_aniso_U_12
    _atom_site_aniso_U_13
    _atom_site_aniso_U_23
    Br1 0.01593(12) 0.01512(11) 0.02036(13) 0.00004(8) 0.00191(8) -0.00485(8)
    Br3 0.01936(12) 0.01393(11) 0.02088(13) -0.00394(8) 0.00569(9) -0.00655(8)
    F3 0.0373(9) 0.0182(7) 0.0176(7) -0.0072(6) 0.0014(6) 0.0037(5)
    F4 0.0366(9) 0.0234(7) 0.0175(7) 0.0027(6) -0.0117(6) -0.0004(6)
    O1 0.0211(8) 0.0162(7) 0.0228(9) -0.0080(6) -0.0057(7) -0.0027(6)
    C1 0.0231(12) 0.0161(10) 0.0205(12) -0.0076(9) 0.0003(9) -0.0027(9)
    C2 0.0228(12) 0.0128(10) 0.0153(10) -0.0001(8) 0.0022(8) -0.0009(8)
    C3 0.0228(12) 0.0180(11) 0.0171(11) 0.0004(9) -0.0052(9) -0.0015(9)
    C4 0.0208(11) 0.0172(10) 0.0193(11) -0.0033(8) -0.0035(9) -0.0048(9)
    C5 0.0194(11) 0.0122(9) 0.0151(10) -0.0018(8) -0.0002(8) -0.0026(8)
    C6 0.0220(11) 0.0165(10) 0.0168(11) -0.0048(8) -0.0046(9) -0.0004(8)
    C7 0.0159(10) 0.0138(9) 0.0170(11) -0.0023(8) -0.0003(8) -0.0057(8)
    C24 0.0165(11) 0.0177(10) 0.0213(12) -0.0017(8) -0.0026(9) -0.0074(9)
    C25 0.0171(10) 0.0132(9) 0.0150(10) -0.0036(8) 0.0010(8) -0.0035(8)
    C26 0.0166(10) 0.0099(9) 0.0134(10) -0.0002(7) -0.0001(8) -0.0036(7)
    C27 0.0164(10) 0.0107(9) 0.0181(11) -0.0026(8) 0.0029(8) -0.0061(8)
    C28 0.0257(12) 0.0111(9) 0.0150(11) -0.0011(8) 0.0018(9) -0.0013(8)
    C29 0.0234(11) 0.0145(10) 0.0134(10) 0.0061(8) -0.0028(8) -0.0046(8)
    C30 0.0170(10) 0.0110(9) 0.0163(10) -0.0030(8) -0.0011(8) -0.0036(8)
    C31 0.0188(11) 0.0127(9) 0.0151(10) -0.0041(8) -0.0019(8) -0.0022(8)
_geom_special_details
;
All e.s.d.'s (except the e.s.d. in the dihedral angle between two l.s. planes)
are estimated using the full covariance matrix. The cell e.s.d.'s are taken
into account individually in the estimation of e.s.d.'s in distances, angles
and torsion angles; correlations between e.s.d.'s in cell parameters are only
used when they are defined by crystal symmetry. An approximate (isotropic)
treatment of cell e.s.d.'s is used for estimating e.s.d.'s involving l.s.
planes.
;
loop_
    _geom_bond_atom_site_label_1
    _geom_bond_atom_site_label_2
    _geom_bond_site_symmetry_2
    _geom_bond_distance
    _geom_bond_publ_flag
    Br1 C31 . 1.974(2) ?
    Br3 C7 . 2.001(2) ?
    F3 C2 . 1.352(2) ?
    F4 C29 . 1.347(2) ?
    O1 C30 . 1.218(3) ?
    C1 C2 . 1.380(3) ?
    C1 C6 . 1.384(3) ?
    C1 H1 . 0.9300 ?
    C2 C3 . 1.383(3) ?
    C3 C4 . 1.392(3) ?
    C3 H3 . 0.9300 ?
    C4 C5 . 1.394(3) ?
    C4 H4 . 0.9300 ?
    C5 C6 . 1.386(3) ?
    C5 C7 . 1.502(3) ?
    C6 H6 . 0.9300 ?
    C7 C31 . 1.511(3) ?
    C7 H7 . 0.9800 ?
    C24 C29 . 1.383(3) ?
    C24 C25 . 1.395(3) ?
    C24 H24 . 0.9300 ?
    C25 C26 . 1.392(3) ?
    C25 H25 . 0.9300 ?
    C26 C27 . 1.398(3) ?
    C26 C30 . 1.484(3) ?
    C27 C28 . 1.389(3) ?
    C27 H27 . 0.9300 ?
    C28 C29 . 1.378(3) ?
    C28 H28 . 0.9300 ?
    C30 C31 . 1.537(3) ?
    C31 H31 . 0.9800 ?
loop_
    _geom_angle_atom_site_label_1
    _geom_angle_atom_site_label_2
    _geom_angle_atom_site_label_3
    _geom_angle_site_symmetry_1
    _geom_angle_site_symmetry_3
    _geom_angle
    _geom_angle_publ_flag
    C2 C1 C6 . . 118.1(2) ?
    C2 C1 H1 . . 121.0 ?
    C6 C1 H1 . . 121.0 ?
    F3 C2 C1 . . 118.4(2) ?
    F3 C2 C3 . . 118.5(2) ?
    C1 C2 C3 . . 123.0(2) ?
    C2 C3 C4 . . 117.6(2) ?
    C2 C3 H3 . . 121.2 ?
    C4 C3 H3 . . 121.2 ?
    C5 C4 C3 . . 120.9(2) ?
    C5 C4 H4 . . 119.5 ?
    C3 C4 H4 . . 119.5 ?
    C6 C5 C4 . . 119.2(2) ?
    C6 C5 C7 . . 122.1(2) ?
    C4 C5 C7 . . 118.6(2) ?
    C1 C6 C5 . . 121.1(2) ?
    C1 C6 H6 . . 119.5 ?
    C5 C6 H6 . . 119.5 ?
    C5 C7 C31 . . 116.96(19) ?
    C5 C7 Br3 . . 108.97(15) ?
    C31 C7 Br3 . . 103.93(16) ?
    C5 C7 H7 . . 108.9 ?
    C31 C7 H7 . . 108.9 ?
    Br3 C7 H7 . . 108.9 ?
    C29 C24 C25 . . 118.2(2) ?
    C29 C24 H24 . . 120.9 ?
    C25 C24 H24 . . 120.9 ?
    C24 C25 C26 . . 120.4(2) ?
    C24 C25 H25 . . 119.8 ?
    C26 C25 H25 . . 119.8 ?
    C25 C26 C27 . . 119.3(2) ?
    C25 C26 C30 . . 123.47(19) ?
    C27 C26 C30 . . 117.3(2) ?
    C28 C27 C26 . . 121.2(2) ?
    C28 C27 H27 . . 119.4 ?
    C26 C27 H27 . . 119.4 ?
    C29 C28 C27 . . 117.7(2) ?
    C29 C28 H28 . . 121.1 ?
    C27 C28 H28 . . 121.1 ?
    F4 C29 C28 . . 118.8(2) ?
    F4 C29 C24 . . 118.0(2) ?
    C28 C29 C24 . . 123.2(2) ?
    O1 C30 C26 . . 121.82(19) ?
    O1 C30 C31 . . 118.95(19) ?
    C26 C30 C31 . . 119.22(19) ?
    C7 C31 C30 . . 111.97(19) ?
    C7 C31 Br1 . . 108.95(16) ?
    C30 C31 Br1 . . 105.03(14) ?
    C7 C31 H31 . . 110.3 ?
    C30 C31 H31 . . 110.3 ?
    Br1 C31 H31 . . 110.3 ?
loop_
    _geom_torsion_atom_site_label_1
    _geom_torsion_atom_site_label_2
    _geom_torsion_atom_site_label_3
    _geom_torsion_atom_site_label_4
    _geom_torsion_site_symmetry_1
    _geom_torsion_site_symmetry_2
    _geom_torsion_site_symmetry_3
    _geom_torsion_site_symmetry_4
    _geom_torsion
    _geom_torsion_publ_flag
    C6 C1 C2 F3 . . . . -178.9(2) ?
    C6 C1 C2 C3 . . . . 1.5(4) ?
    F3 C2 C3 C4 . . . . 178.8(2) ?
    C1 C2 C3 C4 . . . . -1.5(4) ?
    C2 C3 C4 C5 . . . . 0.8(4) ?
    C3 C4 C5 C6 . . . . 0.0(4) ?
    C3 C4 C5 C7 . . . . -177.5(2) ?
    C2 C1 C6 C5 . . . . -0.6(4) ?
    C4 C5 C6 C1 . . . . -0.1(4) ?
    C7 C5 C6 C1 . . . . 177.4(2) ?
    C6 C5 C7 C31 . . . . 36.4(3) ?
    C4 C5 C7 C31 . . . . -146.1(2) ?
    C6 C5 C7 Br3 . . . . -81.0(2) ?
    C4 C5 C7 Br3 . . . . 96.5(2) ?
    C29 C24 C25 C26 . . . . -0.6(3) ?
    C24 C25 C26 C27 . . . . 0.0(3) ?
    C24 C25 C26 C30 . . . . 178.7(2) ?
    C25 C26 C27 C28 . . . . 0.1(3) ?
    C30 C26 C27 C28 . . . . -178.6(2) ?
    C26 C27 C28 C29 . . . . 0.3(3) ?
    C27 C28 C29 F4 . . . . 179.2(2) ?
    C27 C28 C29 C24 . . . . -0.9(4) ?
    C25 C24 C29 F4 . . . . -179.1(2) ?
    C25 C24 C29 C28 . . . . 1.1(4) ?
    C25 C26 C30 O1 . . . . -173.5(2) ?
    C27 C26 C30 O1 . . . . 5.2(3) ?
    C25 C26 C30 C31 . . . . 5.4(3) ?
    C27 C26 C30 C31 . . . . -175.9(2) ?
    C5 C7 C31 C30 . . . . 172.58(18) ?
    Br3 C7 C31 C30 . . . . -67.3(2) ?
    C5 C7 C31 Br1 . . . . 56.8(2) ?
    Br3 C7 C31 Br1 . . . . 176.97(9) ?
    O1 C30 C31 C7 . . . . -31.3(3) ?
    C26 C30 C31 C7 . . . . 149.7(2) ?
    O1 C30 C31 Br1 . . . . 86.8(2) ?
    C26 C30 C31 Br1 . . . . -92.2(2) ?
