# Supplementary material for: 2,3-Dibromo-1,3-bis­(4-fluoro­phen­yl)propan-1-one
Source: Acta Crystallogr Sect E Struct Rep Online. 2010 Jul 14;66(Pt 8):o2018. doi: 10.1107/S1600536810026905 (PMC3007578; doi:10.1107/S1600536810026905)
Supplement: Supplementary file 2 [file e-66-o2018-Isup2.hkl]

# 
# h,k,l, Fc-squared, Fo-squared, sigma(Fo-squared) and status flag 
# 
data_I
_shelx_title ' 853 in P1                   New: P-1' 
_shelx_refln_list_code          4 
_shelx_F_calc_maximum      167.16 
_exptl_crystal_F_000       392.00 
_reflns_d_resolution_high  0.6876 
 
loop_ 
 _symmetry_equiv_pos_as_xyz 
 'x, y, z' 
 '-x, -y, -z' 
 
_cell_length_a     5.7381 
_cell_length_b     9.9090 
_cell_length_c    12.5750 
_cell_angle_alpha  75.324 
_cell_angle_beta   87.472 
_cell_angle_gamma  82.300 
 
_shelx_F_squared_multiplier     1.000 
 
loop_ 
 _refln_index_h 
 _refln_index_k 
 _refln_index_l 
 _refln_F_squared_calc 
 _refln_F_squared_meas 
 _refln_F_squared_sigma 
 _refln_observed_status 
   1   0   0      135.04      133.84      5.90 o 
   2   0   0      719.59      710.14     29.30 o 
   3   0   0     2941.24     2793.72     75.08 o 
   4   0   0      175.21      170.58      7.28 o 
   5   0   0     1417.42     1419.42     39.54 o 
   6   0   0     1578.04     1644.12     68.86 o 
  -7   1   0        0.21        1.61     12.37 o 
  -6   1   0      730.55      756.58     43.95 o 
  -5   1   0     1172.53     1126.95     30.83 o 
  -4   1   0        7.97        9.21      5.40 o 
  -3   1   0     6035.64     5690.51    250.40 o 
  -2   1   0      237.22      239.80     10.71 o 
  -1   1   0      202.85      223.89      6.15 o 
   0   1   0     2920.74     2727.03    105.92 o 
   1   1   0     2284.35     2404.13     63.91 o 
   2   1   0     8238.37     8605.33    252.21 o 
   3   1   0     2497.28     2723.61     77.80 o 
   4   1   0      442.14      465.85     14.12 o 
   5   1   0      897.68      859.58     31.65 o 
   6   1   0       29.63       25.27      7.80 o 
   7   1   0      220.88      220.44     20.43 o 
  -7   2   0       11.20       18.55     13.17 o 
  -6   2   0      152.62      173.06     17.85 o 
  -5   2   0      115.77      118.56      8.24 o 
  -4   2   0       51.60       48.04      5.79 o 
  -3   2   0     1484.52     1500.12     45.69 o 
  -2   2   0     4723.59     4676.91    230.93 o 
  -1   2   0      996.38      992.46     33.60 o 
   0   2   0       14.77       22.90      3.03 o 
   1   2   0     7692.16     7925.05    209.68 o 
   2   2   0      337.53      393.77     11.15 o 
   3   2   0      116.34      110.04      4.77 o 
   4   2   0     3582.22     3915.18    104.66 o 
   5   2   0      146.08      151.27      9.65 o 
   6   2   0     1482.48     1496.97     53.79 o 
   7   2   0      590.90      548.42     35.49 o 
  -7   3   0      406.95      429.81     22.52 o 
  -6   3   0       65.64      103.40     13.73 o 
  -5   3   0     1911.41     1926.55     51.20 o 
  -4   3   0      450.74      451.41     14.63 o 
  -3   3   0      809.50      775.02     18.59 o 
  -2   3   0     3926.33     3752.61     83.35 o 
  -1   3   0      375.82      370.52     12.88 o 
   0   3   0     4244.64     4277.26    113.50 o 
   1   3   0    10761.79    10594.65    415.51 o 
   2   3   0        2.09        5.25      1.76 o 
   3   3   0     3747.72     3934.51    104.81 o 
   4   3   0     2350.14     2502.63     67.34 o 
   5   3   0       21.38       22.97      4.18 o 
   6   3   0     2117.53     2193.40     77.52 o 
   7   3   0       40.48       52.42     14.79 o 
   8   3   0       60.76       29.03     16.40 o 
  -7   4   0      136.06      141.49     14.85 o 
  -6   4   0       66.25       69.47     13.66 o 
  -5   4   0     1947.20     2004.21     53.26 o 
  -4   4   0       21.69       24.28      5.03 o 
  -3   4   0     2924.35     2806.94     71.84 o 
  -2   4   0     4636.04     4547.41    114.47 o 
  -1   4   0       90.59       88.32      4.13 o 
   0   4   0      984.90      982.35     22.43 o 
   1   4   0     4500.56     4497.66    141.73 o 
   2   4   0       53.80       60.75      3.35 o 
   3   4   0     5457.53     5659.91    150.54 o 
   4   4   0       54.82       68.61      4.38 o 
   5   4   0       17.72       29.22      4.53 o 
   6   4   0     1286.58     1249.27     64.79 o 
   8   4   0        9.28        6.72     16.67 o 
  -7   5   0        3.57        4.59     22.31 o 
  -6   5   0      264.99      270.40     23.58 o 
  -5   5   0     1536.22     1593.52     43.46 o 
  -4   5   0      346.06      331.10     12.65 o 
  -3   5   0       17.23       37.96     19.28 o 
  -2   5   0      313.06      340.49     11.14 o 
  -1   5   0     1881.15     1982.52     50.84 o 
   0   5   0     2392.29     2367.81     61.46 o 
   1   5   0        6.89        5.26      2.43 o 
   2   5   0     2471.63     2524.90     56.37 o 
   3   5   0      270.17      265.29     10.13 o 
   4   5   0     1394.98     1480.92     40.71 o 
   5   5   0      502.31      496.73     20.90 o 
   6   5   0      176.23      173.67     18.55 o 
  -6   6   0        8.59       13.68      8.56 o 
  -5   6   0        0.02       10.12      7.06 o 
  -4   6   0     1162.42     1122.36     31.48 o 
  -3   6   0      212.50      221.94      9.70 o 
  -2   6   0      324.60      292.50     10.69 o 
  -1   6   0     3356.96     3272.07     82.89 o 
   0   6   0       22.52       27.60      2.75 o 
   1   6   0     1786.26     1697.31     62.00 o 
   2   6   0     1815.47     1796.51     66.19 o 
   3   6   0        7.16       17.78      3.67 o 
   4   6   0     2338.67     2422.80     65.62 o 
   5   6   0      320.81      353.45     23.39 o 
   6   6   0      197.77      232.81     21.24 o 
  -6   7   0       51.18       43.55      9.92 o 
  -5   7   0      431.76      448.30     17.41 o 
  -4   7   0     1933.41     1889.93     50.71 o 
  -3   7   0        0.24       -3.84      5.31 o 
  -2   7   0     4331.90     4152.94    105.52 o 
  -1   7   0      607.95      633.71     18.57 o 
   0   7   0        0.90        6.15      3.89 o 
   1   7   0     5282.75     5346.61    142.74 o 
   2   7   0     2233.36     2172.56     49.10 o 
   3   7   0      277.92      267.43     10.16 o 
   4   7   0     1102.19     1090.16     31.04 o 
   5   7   0        2.48       13.98     11.02 o 
   6   7   0      124.28      143.56     17.21 o 
   7   7   0      502.09      569.93     39.25 o 
  -5   8   0      518.66      520.56     20.07 o 
  -4   8   0      260.81      290.47     13.46 o 
  -3   8   0       58.17       52.23      7.10 o 
  -2   8   0     1684.65     1664.67     44.54 o 
  -1   8   0       80.17      125.14     14.23 o 
   0   8   0        2.74        9.98      4.81 o 
   1   8   0      742.74      764.64     22.85 o 
   2   8   0      490.08      475.46     15.54 o 
   3   8   0      301.01      308.08     11.54 o 
   4   8   0     1005.94     1020.30     38.50 o 
   5   8   0      710.00      720.75     40.86 o 
   6   8   0        0.92        8.60     13.98 o 
   7   8   0        0.50       -8.87     15.32 o 
  -5   9   0      146.50      121.02     11.67 o 
  -4   9   0      151.96      138.65     10.71 o 
  -3   9   0      133.36      123.19      9.43 o 
  -2   9   0      596.78      566.07     24.88 o 
  -1   9   0     1254.42     1214.53     33.67 o 
   0   9   0      679.67      742.87     22.05 o 
   1   9   0      593.96      599.41     24.13 o 
   2   9   0     3214.94     3184.34     86.61 o 
   3   9   0       92.11       92.69      6.83 o 
   4   9   0      124.05      124.74     14.25 o 
   5   9   0      677.10      673.43     39.25 o 
  -4  10   0      187.51      158.59     12.16 o 
  -3  10   0      917.38      865.90     39.28 o 
  -2  10   0      111.21      104.59      9.25 o 
  -1  10   0     2543.46     2508.01     65.59 o 
   0  10   0       59.23       73.49      7.58 o 
   1  10   0       81.84       86.11     15.46 o 
   2  10   0     2431.35     2402.88    171.25 o 
   3  10   0       16.08        6.27      6.32 o 
   4  10   0      616.42      605.42     34.95 o 
   6  10   0       21.37       17.21     16.13 o 
  -3  11   0      364.55      339.94     16.17 o 
  -2  11   0       22.01       13.77     10.79 o 
  -1  11   0     2078.19     2065.26     55.29 o 
   0  11   0       26.83       29.56      7.79 o 
   1  11   0      183.81      174.04     12.87 o 
   2  11   0      691.05      695.97     28.02 o 
   4  11   0      413.28      472.07     30.11 o 
   5  11   0       86.29       80.92     15.59 o 
  -2  12   0      122.41       96.46     11.46 o 
  -1  12   0       53.77       61.78      9.92 o 
   0  12   0      372.01      383.40     16.32 o 
   1  12   0       71.60       66.72     11.54 o 
   2  12   0        2.19        8.76      9.39 o 
   5  12   0      156.48      141.41     18.28 o 
  -1  13   0       80.85       45.69     20.43 o 
   0  13   0     1339.41     1354.43     45.44 o 
   1  13   0       23.42       25.43      9.42 o 
  -1 -13   1      394.40      402.34     19.67 o 
   0 -13   1       57.86       54.96     11.88 o 
   1 -13   1        9.80        2.42     21.24 o 
  -2 -12   1        8.66        8.07     11.56 o 
  -1 -12   1     1385.24     1458.76     48.55 o 
   0 -12   1       19.85       16.22      8.85 o 
   1 -12   1      309.38      306.26     15.00 o 
   2 -12   1      577.96      579.51     28.27 o 
  -4 -11   1     1770.74     1730.76     86.30 o 
  -2 -11   1       97.70      114.82     25.27 o 
  -1 -11   1     1330.35     1335.82     37.48 o 
   0 -11   1       54.05       62.57      8.56 o 
   1 -11   1       81.63       82.86      9.33 o 
   2 -11   1      346.34      330.65     15.23 o 
   3 -11   1      124.26      144.88     14.32 o 
  -5 -10   1       57.76       56.99     15.05 o 
  -4 -10   1      328.41      320.99     23.66 o 
  -3 -10   1      926.43      919.46     35.75 o 
  -2 -10   1        0.12        9.63     10.22 o 
  -1 -10   1      139.24      136.35      8.67 o 
   0 -10   1      979.17     1047.00     30.10 o 
   1 -10   1       22.14       21.01      6.95 o 
   2 -10   1       11.92       16.46      7.58 o 
   3 -10   1      907.09      914.77     28.22 o 
   4 -10   1      126.93      114.34     11.33 o 
  -6  -9   1     1098.48     1120.77     61.29 o 
  -5  -9   1       11.97       17.21     12.64 o 
  -4  -9   1      152.39      156.73     15.59 o 
  -3  -9   1     2779.57     2618.90     71.32 o 
  -2  -9   1      132.91      124.83      7.49 o 
  -1  -9   1      477.08      506.05     16.53 o 
   0  -9   1     2026.02     2129.09     55.92 o 
   1  -9   1        0.82        2.90      5.88 o 
   2  -9   1     2554.26     2459.53     64.29 o 
   3  -9   1     2014.87     1988.42     54.72 o 
   4  -9   1       56.08       36.42      8.88 o 
   5  -9   1      261.72      236.08     18.05 o 
  -6  -8   1     1304.22     1443.91     74.74 o 
  -5  -8   1       16.78       21.51     12.37 o 
  -4  -8   1      389.59      383.02     16.04 o 
  -3  -8   1     1093.66     1077.30     31.01 o 
  -2  -8   1        4.84        6.61      4.38 o 
  -1  -8   1     1821.21     1852.97     42.61 o 
   0  -8   1     1077.74     1111.62     30.47 o 
   1  -8   1      140.87      144.61      7.87 o 
   2  -8   1     2049.54     1988.41     52.12 o 
   3  -8   1      235.84      219.07     14.00 o 
   4  -8   1       14.04        8.25      7.44 o 
   5  -8   1      715.76      682.02     23.27 o 
  -7  -7   1       18.56       20.97     16.13 o 
  -6  -7   1      221.73      268.83     23.12 o 
  -5  -7   1      218.96      225.01     18.82 o 
  -4  -7   1      123.58      130.85      7.05 o 
  -3  -7   1      925.97      920.77     26.49 o 
  -2  -7   1     3531.66     3393.66     91.19 o 
  -1  -7   1      991.09      980.16     23.33 o 
   0  -7   1      159.47      151.79      5.73 o 
   1  -7   1      611.95      607.63     18.02 o 
   2  -7   1      395.78      367.28     12.83 o 
   3  -7   1      891.15      810.82     23.80 o 
   4  -7   1      261.73      262.22     11.96 o 
   5  -7   1        4.18        8.10      7.85 o 
   6  -7   1      446.56      417.03     18.29 o 
  -7  -6   1        2.16        5.11     15.59 o 
  -6  -6   1        4.37        6.18     11.56 o 
  -5  -6   1     1859.87     1958.46     95.97 o 
  -4  -6   1      491.04      508.00     15.91 o 
  -3  -6   1      130.02      134.52      6.39 o 
  -2  -6   1     3662.73     3402.87    164.51 o 
  -1  -6   1       58.86       58.36      5.96 o 
   0  -6   1     7016.67     7350.17    162.48 o 
   1  -6   1      802.38      788.74     21.69 o 
   2  -6   1      166.13      174.89     14.60 o 
   3  -6   1     4402.63     4119.51    105.25 o 
   4  -6   1      519.32      519.06     17.16 o 
   5  -6   1       44.84       41.06      7.52 o 
   6  -6   1     1093.54     1177.26     44.92 o 
  -7  -5   1       17.41       49.73     16.40 o 
  -6  -5   1      552.79      600.85     36.56 o 
  -5  -5   1     2544.22     2789.43    109.42 o 
  -4  -5   1      800.84      841.44     24.26 o 
  -3  -5   1     1497.26     1553.48     42.87 o 
  -2  -5   1     3149.79     3240.33     86.77 o 
  -1  -5   1      245.09      264.23      9.12 o 
   0  -5   1     4462.09     4409.08     97.65 o 
   1  -5   1     1336.29     1406.98     32.03 o 
   2  -5   1        1.20        6.89      3.45 o 
   3  -5   1     2150.64     1987.63     51.91 o 
   4  -5   1        3.49        6.14      5.17 o 
   5  -5   1      482.14      461.94     20.93 o 
   6  -5   1      886.64      966.61     42.23 o 
   7  -5   1        6.25       14.51     12.82 o 
  -8  -4   1      483.04      500.84     38.17 o 
  -7  -4   1       10.79       30.38     15.05 o 
  -6  -4   1      532.66      553.53     34.14 o 
  -5  -4   1      447.37      511.92     16.22 o 
  -4  -4   1       24.29       32.51      3.68 o 
  -3  -4   1     4845.84     4783.25    127.62 o 
  -2  -4   1       22.53       27.98      2.67 o 
  -1  -4   1     1283.21     1349.02     40.42 o 
   0  -4   1      417.14      340.46      8.48 o 
   1  -4   1      579.49      613.83     14.37 o 
   2  -4   1      183.06      179.37      7.87 o 
   3  -4   1      920.90      852.60     23.50 o 
   4  -4   1     1320.62     1309.39     35.48 o 
   5  -4   1       37.98       46.68      6.71 o 
   6  -4   1      166.59      154.71     12.14 o 
   7  -4   1      312.17      364.81     30.65 o 
  -8  -3   1        5.69      -15.05     15.05 o 
  -7  -3   1      599.85      618.86     39.25 o 
  -6  -3   1      738.73      690.64     39.52 o 
  -5  -3   1      576.45      581.16     17.78 o 
  -4  -3   1     1483.20     1587.05     43.43 o 
  -3  -3   1      166.88      209.05     17.85 o 
  -2  -3   1     1454.90     1542.37     41.61 o 
  -1  -3   1     1079.59     1078.63     44.66 o 
   0  -3   1      356.77      354.16      8.49 o 
   1  -3   1     9597.26     9654.06    278.10 o 
   2  -3   1       17.39       26.08      2.21 o 
   3  -3   1      176.15      189.98      6.75 o 
   4  -3   1     4867.26     4714.67    120.03 o 
   5  -3   1       59.93       63.21      6.54 o 
   6  -3   1      491.64      504.54     22.81 o 
   7  -3   1      504.16      586.87     38.71 o 
  -7  -2   1      749.63      793.60     45.97 o 
  -6  -2   1       10.69        5.57      4.80 o 
  -5  -2   1     2764.81     2806.10     75.73 o 
  -4  -2   1     1306.02     1397.68     38.39 o 
  -3  -2   1       95.76      127.94      7.74 o 
  -2  -2   1    10634.10    11008.83    298.53 o 
  -1  -2   1     3053.52     3215.24     85.46 o 
   0  -2   1      928.03      996.31     22.82 o 
   1  -2   1    14812.04    14454.46    318.39 o 
   2  -2   1        0.70        4.75      1.76 o 
   3  -2   1      854.62      858.38     20.32 o 
   4  -2   1     3572.15     3467.93     77.92 o 
   5  -2   1       45.57       45.08      7.35 o 
   6  -2   1      742.89      774.06     73.80 o 
   7  -2   1       83.54       91.13     16.40 o 
  -6  -1   1        1.13        0.73      4.73 o 
  -5  -1   1     2431.27     2428.64     65.87 o 
  -4  -1   1     1309.97     1424.50     49.69 o 
  -3  -1   1      614.53      685.93     24.51 o 
  -2  -1   1     4763.62     4872.55    132.67 o 
  -1  -1   1     2982.82     3256.78    159.59 o 
   0  -1   1      463.72      550.85     14.72 o 
   1  -1   1     3611.71     3608.31     79.93 o 
   2  -1   1      719.56      745.50     28.37 o 
   3  -1   1     1343.64     1299.93     29.78 o 
   4  -1   1      404.63      336.95     14.31 o 
   5  -1   1     1861.17     1851.45     42.72 o 
   6  -1   1      727.58      749.82     47.05 o 
   7  -1   1        5.12        1.61     13.44 o 
  -6   0   1       77.39      124.80     30.24 o 
  -5   0   1     1125.07     1112.82     46.60 o 
  -4   0   1     2581.26     2437.68     65.63 o 
  -3   0   1       24.49       34.18      4.32 o 
  -2   0   1     1239.51     1228.47     33.22 o 
  -1   0   1       52.01       58.06      2.12 o 
   1   0   1       52.83       74.46      4.12 o 
   2   0   1     8436.40     8009.26    966.86 o 
   3   0   1        1.61        2.77      2.17 o 
   4   0   1      466.75      505.63     18.77 o 
   5   0   1     1744.02     1706.74     39.34 o 
   6   0   1        7.50        5.98      6.07 o 
   7   0   1      845.08      895.49     49.20 o 
  -7   1   1      811.05     1007.05     51.08 o 
  -6   1   1      640.97      665.44     42.25 o 
  -5   1   1        4.69        5.15      5.62 o 
  -4   1   1     5677.01     5374.57    143.81 o 
  -3   1   1      938.43      947.32     50.90 o 
  -2   1   1     5099.33     4771.46    250.02 o 
  -1   1   1     2147.89     2078.23    100.53 o 
   0   1   1      279.37      281.25      7.80 o 
   1   1   1    11239.22    11526.88    371.49 o 
   2   1   1     6898.40     6982.32    185.09 o 
   3   1   1      617.04      672.36     18.83 o 
   4   1   1     3840.26     3899.02    104.16 o 
   5   1   1      980.48     1024.96     43.55 o 
   6   1   1        4.49        5.77      7.12 o 
   7   1   1      922.34      933.71     89.12 o 
  -7   2   1     1846.73     2079.14     72.06 o 
  -6   2   1       42.50       40.40      6.92 o 
  -5   2   1      196.59      188.40     12.96 o 
  -4   2   1     5476.16     5002.62    134.36 o 
  -3   2   1        1.89        4.90      2.41 o 
  -2   2   1      809.51      767.89     25.07 o 
  -1   2   1    21698.72    21368.01    719.62 o 
   0   2   1       70.80       83.44      2.95 o 
   1   2   1     5990.57     6197.77    145.90 o 
   2   2   1      967.32      834.54     22.66 o 
   3   2   1        9.13       26.86      3.48 o 
   4   2   1     2327.59     2443.98     65.75 o 
   5   2   1        0.82        9.19      5.97 o 
   6   2   1       54.41       51.21      7.30 o 
   7   2   1      481.61      471.65     43.69 o 
  -7   3   1      634.52      673.04     29.18 o 
  -6   3   1        1.51        5.82      6.62 o 
  -5   3   1       40.74       39.76      5.89 o 
  -4   3   1      649.87      624.78     16.19 o 
  -3   3   1     1075.23      997.28     23.41 o 
  -2   3   1      632.98      565.71     16.14 o 
  -1   3   1      182.67      198.96      6.43 o 
   0   3   1     7830.89     7840.81    207.50 o 
   1   3   1     4184.39     4213.59    126.03 o 
   2   3   1     2303.89     2539.36     67.83 o 
   3   3   1      839.73      787.21     21.88 o 
   4   3   1      517.98      541.88     16.00 o 
   5   3   1      886.52      970.64     35.72 o 
   6   3   1      428.69      455.78     20.32 o 
   7   3   1        5.86        9.14     12.90 o 
   8   3   1      396.39      417.77     33.07 o 
  -7   4   1      193.26      220.70     16.53 o 
  -6   4   1     1452.57     1450.89     40.48 o 
  -5   4   1       43.99       38.31      6.40 o 
  -4   4   1      104.36      109.70      7.35 o 
  -3   4   1     6167.61     5839.61    147.29 o 
  -2   4   1       41.20       54.73      7.96 o 
  -1   4   1     2713.75     2624.36     66.60 o 
   0   4   1     4845.59     4964.98    131.50 o 
   1   4   1       36.61       44.74      3.22 o 
   2   4   1     6770.54     7108.74    188.75 o 
   3   4   1     1814.68     1880.93     50.74 o 
   4   4   1      106.51      135.38      6.09 o 
   5   4   1     2576.45     2711.11     94.20 o 
   6   4   1      621.07      643.86     36.83 o 
   7   4   1       48.72       26.88     14.25 o 
   8   4   1      661.92      641.17     42.74 o 
  -7   5   1      184.04      204.92     16.87 o 
  -6   5   1      779.16      785.62     30.94 o 
  -5   5   1       73.16       67.93      7.31 o 
  -4   5   1     1596.94     1609.48     43.05 o 
  -3   5   1     4220.30     4031.55    102.54 o 
  -2   5   1       79.75       72.10      4.81 o 
  -1   5   1     7441.15     7214.27    181.13 o 
   0   5   1     2297.16     2308.02     62.17 o 
   1   5   1      162.23      192.11     18.35 o 
   2   5   1     5877.01     5632.24    124.25 o 
   3   5   1      444.29      414.71     12.76 o 
   4   5   1       63.52       71.98      4.66 o 
   5   5   1     1315.36     1430.10     51.30 o 
   6   5   1        2.29       15.59      8.87 o 
   7   5   1      107.22      118.56     17.47 o 
  -6   6   1      253.12      265.39     19.08 o 
  -5   6   1      167.74      165.66     10.18 o 
  -4   6   1     1016.75      994.86     28.20 o 
  -3   6   1      241.12      218.88      9.66 o 
  -2   6   1      159.53      151.33      7.31 o 
  -1   6   1     2144.36     2148.08     67.21 o 
   0   6   1     2030.04     2241.07     60.70 o 
   1   6   1      284.59      283.90      9.85 o 
   2   6   1     2241.68     2154.16     64.07 o 
   3   6   1      752.33      777.20     22.38 o 
   4   6   1       12.91       17.54      7.12 o 
   5   6   1      363.59      360.44     17.01 o 
   7   6   1        0.48        8.87     15.32 o 
  -6   7   1       18.65       10.01      9.14 o 
  -5   7   1      464.22      447.89     19.45 o 
  -4   7   1      111.03      120.10      8.58 o 
  -3   7   1      873.22      891.23     25.88 o 
  -2   7   1     1913.25     1852.01     48.71 o 
  -1   7   1      262.16      269.24     10.49 o 
   0   7   1     1358.60     1377.93     31.85 o 
   1   7   1      321.65      311.13     14.12 o 
   2   7   1      172.17      176.12      6.61 o 
   3   7   1     8413.76     8487.17    225.84 o 
   4   7   1      219.81      207.76     12.13 o 
   5   7   1      166.33      180.04     11.88 o 
   6   7   1      815.77      990.12     54.57 o 
   7   7   1        0.23        0.27     16.40 o 
  -5   8   1      693.93      642.23     43.55 o 
  -4   8   1        0.99       -4.64      7.07 o 
  -3   8   1     1149.84     1122.15     31.91 o 
  -2   8   1      830.30      777.64     23.19 o 
  -1   8   1      403.87      402.17     13.92 o 
   0   8   1     4331.24     4440.25    112.58 o 
   1   8   1       44.17       52.66      5.06 o 
   2   8   1       71.56       76.99      5.53 o 
   3   8   1     3850.28     3652.19     98.44 o 
   4   8   1      356.42      340.98     17.45 o 
   6   8   1      936.75     1154.11     62.37 o 
   7   8   1        9.66       -5.11     16.94 o 
  -5   9   1      244.18      181.50     16.16 o 
  -4   9   1        0.59       -7.91      7.91 o 
  -3   9   1     1108.32     1065.33     30.82 o 
  -2   9   1       54.20       48.81      7.23 o 
  -1   9   1        3.41       10.86      5.82 o 
   0   9   1     1658.42     1759.06     46.58 o 
   1   9   1        3.73        9.20      6.50 o 
   2   9   1       25.19       27.30      4.15 o 
   3   9   1      276.35      264.15     13.51 o 
   4   9   1      417.55      409.70     31.72 o 
   5   9   1      332.46      369.92     26.61 o 
   6   9   1        7.16        2.15     14.52 o 
  -4  10   1       18.61        2.28      9.10 o 
  -3  10   1       66.20       63.79      9.22 o 
  -2  10   1      559.04      564.62     20.80 o 
  -1  10   1        5.18       12.56      6.83 o 
   0  10   1        4.11        7.63      6.17 o 
   1  10   1     1415.22     1422.72     50.24 o 
   2  10   1      107.50      105.95      6.12 o 
   3  10   1       91.13       82.34      9.44 o 
   4  10   1     1615.18     1678.60     82.80 o 
   5  10   1        0.95       -5.11     11.83 o 
   6  10   1      200.08      215.61     22.58 o 
  -3  11   1      186.35      170.59     12.77 o 
  -2  11   1      843.98      827.21     26.22 o 
  -1  11   1      160.60      158.63     10.81 o 
   0  11   1      545.30      542.78     19.00 o 
   1  11   1     1605.06     1695.24     66.27 o 
   2  11   1        0.04        5.16      6.45 o 
   3  11   1      384.88      353.31     18.24 o 
   4  11   1      495.69      491.70     29.84 o 
   5  11   1        8.49      -11.56     11.56 o 
  -2  12   1     1464.95     1443.17     41.64 o 
  -1  12   1       90.00       92.50     10.24 o 
   0  12   1      237.55      251.43     12.97 o 
   1  12   1      475.68      498.27     23.50 o 
   2  12   1      142.95      157.81     22.58 o 
   3  12   1      671.86      626.92     44.90 o 
   5  12   1       89.12       86.30     15.86 o 
  -1  13   1      171.52      144.90     12.55 o 
   0  13   1      255.39      232.88     13.97 o 
   1  13   1        1.84        2.53     13.98 o 
   2  13   1      410.88      517.78     40.59 o 
   1  14   1      547.09      548.15     43.28 o 
  -2 -13   2      264.82      233.55     29.84 o 
  -1 -13   2      116.77      122.06     24.73 o 
   0 -13   2      360.73      426.10     38.71 o 
  -2 -12   2      769.12      746.22     34.01 o 
  -1 -12   2       11.68       15.23      9.88 o 
   0 -12   2       26.18       25.55      9.30 o 
   1 -12   2      647.83      679.68     23.82 o 
   2 -12   2        1.60       -8.07     19.62 o 
  -5 -11   2      705.46      767.52     45.43 o 
  -4 -11   2        1.91       -2.69     13.17 o 
  -3 -11   2      273.74      268.83     19.89 o 
  -2 -11   2     1088.37     1021.33     34.07 o 
  -1 -11   2       14.07        7.77      7.52 o 
   0 -11   2      278.93      309.07     14.74 o 
   1 -11   2     1156.17     1177.41     34.21 o 
   2 -11   2       26.19        7.51      8.80 o 
   3 -11   2      744.46      697.39     59.95 o 
  -5 -10   2      505.22      496.81     33.07 o 
  -4 -10   2        8.94       -2.42     11.02 o 
  -3 -10   2      465.78      464.09     19.13 o 
  -2 -10   2     1011.88      986.85     31.95 o 
  -1 -10   2       13.57       22.54      7.17 o 
   0 -10   2     1353.70     1389.05     38.41 o 
   1 -10   2       25.73       20.05      7.26 o 
   2 -10   2      609.75      583.84     20.17 o 
   3 -10   2      354.80      337.52     15.18 o 
   4 -10   2        0.80        2.94     12.15 o 
  -6  -9   2       16.06        8.60     15.86 o 
  -5  -9   2      436.01      454.87     30.65 o 
  -4  -9   2      195.02      197.35     11.29 o 
  -3  -9   2      179.79      173.43     11.83 o 
  -2  -9   2       45.32       33.61      6.08 o 
  -1  -9   2     1601.67     1555.82     51.34 o 
   0  -9   2      105.75      122.46      7.90 o 
   1  -9   2       20.62       46.69     19.05 o 
   2  -9   2       18.03       32.92      7.09 o 
   3  -9   2       83.69       75.09      8.32 o 
   4  -9   2     1523.02     1483.56     41.65 o 
  -6  -8   2       59.40       86.03     16.13 o 
  -5  -8   2      234.15      234.15     20.43 o 
  -4  -8   2     1828.41     1874.79     61.56 o 
  -3  -8   2       77.09       78.03      9.81 o 
  -2  -8   2     1407.58     1350.57     38.03 o 
  -1  -8   2     2297.64     2184.51     49.99 o 
   0  -8   2        2.27        0.91      4.72 o 
   1  -8   2     2177.87     2195.51     57.36 o 
   2  -8   2     1262.02     1243.13     34.10 o 
   3  -8   2       12.23       14.63      6.48 o 
   4  -8   2     1577.48     1527.31     42.30 o 
   5  -8   2       23.13       24.73      9.08 o 
  -7  -7   2     1113.27     1283.68     70.17 o 
  -6  -7   2        7.22        9.68     13.71 o 
  -5  -7   2      751.54      761.88     42.48 o 
  -4  -7   2     2130.77     2221.13     72.07 o 
  -3  -7   2        6.14        5.34      4.35 o 
  -2  -7   2     1925.21     1878.10     88.33 o 
  -1  -7   2     1013.14      990.60     23.60 o 
   0  -7   2       12.24       20.75      4.31 o 
   1  -7   2     2075.81     2099.86     54.42 o 
   2  -7   2      756.63      732.06     21.41 o 
   3  -7   2      162.98      159.20      8.74 o 
   4  -7   2      770.21      741.14     22.94 o 
   5  -7   2       80.14       87.54      9.38 o 
   6  -7   2      132.00      121.01     16.40 o 
  -7  -6   2      302.26      384.70     31.45 o 
  -6  -6   2      336.02      330.67     26.08 o 
  -5  -6   2     1521.81     1611.19     53.54 o 
  -4  -6   2        3.21       -1.01      5.12 o 
  -3  -6   2       11.42        9.72      3.83 o 
  -2  -6   2     2283.46     2140.55     89.39 o 
  -1  -6   2      440.70      455.41     11.85 o 
   0  -6   2      830.91      846.73     20.15 o 
   1  -6   2     1293.07     1300.60     34.34 o 
   2  -6   2      749.20      765.84     21.60 o 
   3  -6   2       70.51       71.04      6.20 o 
   4  -6   2       46.01       56.66      6.86 o 
   5  -6   2      679.84      697.06     22.47 o 
   6  -6   2        2.43        9.84     11.14 o 
  -7  -5   2        3.20       16.94     15.59 o 
  -6  -5   2      725.21      759.46     43.82 o 
  -5  -5   2       76.81       93.03      8.13 o 
  -4  -5   2     3040.20     3127.55     99.95 o 
  -3  -5   2     2986.71     3117.41     99.38 o 
  -2  -5   2      571.85      568.24     16.62 o 
  -1  -5   2     2075.93     1953.44     43.93 o 
   0  -5   2     1031.50      994.89     23.08 o 
   1  -5   2      498.07      544.95     13.30 o 
   2  -5   2     5249.93     5296.84    133.56 o 
   3  -5   2       47.94       53.61      5.22 o 
   4  -5   2      528.92      502.85     16.60 o 
   5  -5   2     1353.19     1376.68     38.35 o 
   6  -5   2        6.31       15.99     11.16 o 
  -7  -4   2      473.86      493.58     34.68 o 
  -6  -4   2      698.04      762.95     43.55 o 
  -5  -4   2       15.97       25.76      7.80 o 
  -4  -4   2     2638.80     2858.71     77.11 o 
  -3  -4   2     1148.94     1185.95     32.68 o 
  -2  -4   2      109.17      120.03      8.02 o 
  -1  -4   2    21272.93    21879.24    551.20 o 
   0  -4   2        5.79        7.56      1.55 o 
   1  -4   2      414.57      434.06     10.68 o 
   2  -4   2     6477.54     6292.60    158.43 o 
   3  -4   2       97.09       89.50      5.52 o 
   4  -4   2     1411.04     1404.79     37.94 o 
   5  -4   2     1004.33     1047.02     29.89 o 
   6  -4   2        4.34       -4.17      9.69 o 
   7  -4   2      327.02      350.29     30.65 o 
  -7  -3   2      619.98      629.07     39.79 o 
  -6  -3   2      701.65      750.51     34.55 o 
  -5  -3   2       46.67       51.45      6.59 o 
  -4  -3   2     1416.33     1521.43     41.81 o 
  -3  -3   2        6.24        7.18      2.33 o 
  -2  -3   2       16.80       26.36      2.85 o 
  -1  -3   2     5823.72     5906.59    150.56 o 
   0  -3   2     1808.09     1950.25     43.44 o 
   1  -3   2     1416.82     1433.36     36.59 o 
   2  -3   2       17.70       21.87      2.83 o 
   3  -3   2     2023.01     2051.00     46.16 o 
   4  -3   2      276.43      265.61     10.41 o 
   5  -3   2      192.20      219.37     12.04 o 
   6  -3   2      352.28      440.03     47.45 o 
   7  -3   2      128.91      157.54     20.16 o 
  -7  -2   2       38.99       37.10     14.79 o 
  -6  -2   2       78.06       75.49      8.33 o 
  -5  -2   2      255.63      259.41      9.89 o 
  -4  -2   2      860.91      888.52     25.08 o 
  -3  -2   2     2829.69     2882.23     77.21 o 
  -2  -2   2      143.67      162.30      5.75 o 
  -1  -2   2        0.52        3.69      2.26 o 
   0  -2   2     9888.55    10662.63    233.89 o 
   1  -2   2      462.91      472.90     12.41 o 
   2  -2   2     1714.82     1763.99     39.56 o 
   3  -2   2      650.24      608.91     14.87 o 
   4  -2   2       38.07       46.89      3.91 o 
   5  -2   2     2765.03     2666.23     68.94 o 
   6  -2   2     2425.29     2539.95    114.79 o 
   7  -2   2       17.61       26.35     14.79 o 
  -7  -1   2        0.32       14.25     13.98 o 
  -6  -1   2     1318.35     1348.36     45.72 o 
  -5  -1   2      499.07      524.53     24.40 o 
  -4  -1   2      160.36      135.14      6.00 o 
  -3  -1   2     9049.36     9019.72    239.02 o 
  -2  -1   2        2.59       10.34      2.31 o 
  -1  -1   2     2994.14     3257.47    117.75 o 
   0  -1   2    11522.21    12250.81    269.61 o 
   1  -1   2       17.62       31.15      1.52 o 
   2  -1   2     5777.87     5914.93    130.78 o 
   3  -1   2     5181.16     5046.45    112.02 o 
   4  -1   2        2.61        3.50      2.93 o 
   5  -1   2     1380.59     1362.41     32.01 o 
   6  -1   2      142.69      156.89     10.49 o 
   8  -1   2      656.11      901.40     55.92 o 
  -6   0   2     2199.40     2147.72    104.85 o 
  -5   0   2       68.79       69.00      5.18 o 
  -4   0   2       75.61       57.83      3.98 o 
  -3   0   2     5273.80     5387.96    142.95 o 
  -2   0   2       47.54       50.86      2.63 o 
  -1   0   2     1843.96     1954.12     66.28 o 
   0   0   2     2386.59     2566.06     68.23 o 
   1   0   2      242.34      285.45      6.72 o 
   2   0   2     2529.92     2420.07     60.11 o 
   3   0   2        2.64        2.65      1.96 o 
   4   0   2       44.86       45.26      3.41 o 
   5   0   2     1891.91     1847.29     42.27 o 
   6   0   2      629.38      601.46     24.61 o 
   7   0   2        1.26       -2.15      9.41 o 
  -6   1   2      607.17      642.51     20.64 o 
  -5   1   2      276.91      255.45     10.47 o 
  -4   1   2      936.12      903.02     25.87 o 
  -3   1   2      605.09      621.60     27.42 o 
  -2   1   2     6173.98     6010.88    192.75 o 
  -1   1   2      251.85      252.11      8.69 o 
   0   1   2      855.57      761.56     41.71 o 
   1   1   2    14088.55    14054.50    474.63 o 
   2   1   2      998.85      980.10     27.67 o 
   3   1   2     2337.53     2527.39     67.81 o 
   4   1   2     1345.24     1370.51     37.65 o 
   5   1   2       12.19       19.88      4.27 o 
   6   1   2     1642.70     1617.67     57.96 o 
   7   1   2      202.11      236.31     19.09 o 
  -7   2   2       54.60       53.23     16.13 o 
  -6   2   2        8.25        9.62      6.12 o 
  -5   2   2     2017.03     1920.13     53.44 o 
  -4   2   2       76.87       75.91      4.88 o 
  -3   2   2     1725.49     1629.03     56.10 o 
  -2   2   2     6387.63     6383.29    216.04 o 
  -1   2   2      218.30      287.57     10.60 o 
   0   2   2      444.86      473.17     13.34 o 
   1   2   2     5704.27     5854.22    194.93 o 
   2   2   2      222.40      258.20      8.53 o 
   3   2   2     9997.05    10305.43    272.13 o 
   4   2   2      547.23      593.00     17.33 o 
   5   2   2       54.26       77.62      7.27 o 
   6   2   2     1530.38     1623.06     58.34 o 
   7   2   2       26.71       39.54      8.58 o 
  -7   3   2       38.55       41.94     17.74 o 
  -6   3   2      942.30      940.92     37.64 o 
  -5   3   2     2089.13     2067.10     62.79 o 
  -4   3   2        4.62        2.62      3.19 o 
  -3   3   2     3815.86     3654.50     98.09 o 
  -2   3   2     2435.59     2372.48     64.03 o 
  -1   3   2      226.71      216.62     13.74 o 
   0   3   2    21305.90    20721.16    547.44 o 
   1   3   2     2837.47     2770.45     61.12 o 
   2   3   2     1573.27     1712.78     45.98 o 
   3   3   2     1586.35     1436.69     46.95 o 
   4   3   2       39.94       48.97      3.65 o 
   5   3   2       63.16       79.73      7.42 o 
   6   3   2     1139.82     1204.19     50.14 o 
   7   3   2      118.00      131.26     11.36 o 
   8   3   2       10.58      -15.32     15.86 o 
  -7   4   2       49.90       81.46     20.16 o 
  -6   4   2      406.90      407.59     16.13 o 
  -5   4   2      515.33      524.70     35.03 o 
  -4   4   2      158.80      150.30     11.46 o 
  -3   4   2     2128.32     2045.61     46.49 o 
  -2   4   2       11.53       13.85      2.68 o 
  -1   4   2      761.94      765.95     17.99 o 
   0   4   2      963.92      936.34     26.17 o 
   1   4   2      711.11      697.25     16.11 o 
   2   4   2       94.30      131.63      7.12 o 
   3   4   2     1204.90     1173.08     38.91 o 
   4   4   2     2592.27     2669.83     86.83 o 
   5   4   2        2.00        3.60      5.68 o 
   6   4   2       45.93       44.68      8.07 o 
   7   4   2      834.68      915.39     49.73 o 
   8   4   2        1.78      -14.79     17.47 o 
  -7   5   2      241.54      273.74     18.48 o 
  -6   5   2       16.15       18.91      7.67 o 
  -5   5   2      412.81      382.58     28.01 o 
  -4   5   2     1197.70     1156.68     32.14 o 
  -3   5   2      571.29      528.27     16.36 o 
  -2   5   2     3086.44     2960.30     75.90 o 
  -1   5   2     1520.56     1519.27     39.63 o 
   0   5   2      271.06      262.90      8.71 o 
   1   5   2     4821.32     4868.41    107.92 o 
   2   5   2     1559.86     1479.24     33.37 o 
   3   5   2      228.14      227.52      9.60 o 
   4   5   2     4481.96     4258.88    212.38 o 
   5   5   2       86.62       88.20      8.31 o 
   6   5   2      763.13      789.58     31.27 o 
   7   5   2     1072.07     1111.36     61.03 o 
  -7   6   2     1188.12     1224.54     69.63 o 
  -6   6   2      110.21      113.91     10.32 o 
  -5   6   2      949.39      939.28     27.88 o 
  -4   6   2     1207.03     1182.57     33.06 o 
  -3   6   2       48.74       49.93      5.77 o 
  -2   6   2     4639.65     4441.22    112.72 o 
  -1   6   2     2371.70     2444.48     62.68 o 
   0   6   2      713.59      725.55     20.96 o 
   1   6   2     7419.02     7519.26    166.05 o 
   2   6   2      136.99      127.27      6.18 o 
   3   6   2      333.85      343.05     13.53 o 
   4   6   2     2593.92     2498.28    126.62 o 
   5   6   2        1.14        8.00      6.45 o 
   6   6   2      407.26      453.85     25.40 o 
   7   6   2      264.31      302.44     26.88 o 
  -6   7   2       44.90       41.61     15.32 o 
  -5   7   2      819.30      858.71     37.14 o 
  -4   7   2      478.68      470.58     16.63 o 
  -3   7   2       24.16       24.95      5.99 o 
  -2   7   2     2182.86     2034.79     68.78 o 
  -1   7   2       22.23       32.77     11.14 o 
   0   7   2        4.44       10.21      3.13 o 
   1   7   2     1652.37     1605.25     36.74 o 
   2   7   2       84.36       94.14      4.33 o 
   3   7   2     1471.26     1441.12     40.05 o 
   4   7   2        3.20       10.36      6.39 o 
   5   7   2      459.30      501.17     22.33 o 
   6   7   2      141.58      171.25     19.62 o 
   7   7   2       10.17        6.72     16.67 o 
  -6   8   2       54.33       20.70     17.47 o 
  -5   8   2      123.45      108.07     10.47 o 
  -4   8   2      700.37      634.80     21.10 o 
  -3   8   2      388.87      370.44     14.69 o 
  -2   8   2      541.51      536.23     17.46 o 
  -1   8   2     4578.63     4499.88    114.57 o 
   0   8   2       35.95       42.96      6.71 o 
   1   8   2       90.47       98.76      4.80 o 
   2   8   2     1667.77     1620.98     37.35 o 
   3   8   2      218.91      222.00     12.87 o 
   4   8   2      547.17      555.23     36.83 o 
   5   8   2      996.53     1013.95     48.93 o 
   6   8   2       14.56       23.12     14.25 o 
   7   8   2      230.35      238.19     26.08 o 
  -5   9   2        3.03       -2.99      9.30 o 
  -4   9   2     1392.72     1329.66    106.46 o 
  -3   9   2      252.03      229.25     11.97 o 
  -2   9   2       26.96       32.55      6.89 o 
  -1   9   2     3746.49     3644.84     93.61 o 
   0   9   2        1.62        4.64      7.53 o 
   1   9   2     2003.91     2066.16     57.04 o 
   2   9   2     1769.54     1735.95     40.13 o 
   3   9   2       98.26      104.74     25.14 o 
   4   9   2     1259.31     1210.45     45.77 o 
   5   9   2      693.84      701.85     48.26 o 
   6   9   2        6.01      -13.44     13.44 o 
  -4  10   2     1770.93     1662.53     51.31 o 
  -3  10   2        1.01       -6.85      7.92 o 
  -2  10   2      409.42      399.54     16.15 o 
  -1  10   2     1528.01     1513.80     41.39 o 
   0  10   2      333.05      324.45     13.07 o 
   1  10   2      567.40      545.08     23.03 o 
   2  10   2     1161.30     1139.35     27.45 o 
   3  10   2      550.62      493.56     22.44 o 
   4  10   2      588.80      546.99     40.46 o 
   5  10   2        1.26        0.27     11.83 o 
   6  10   2       11.94       -8.87     14.52 o 
  -3  11   2      596.82      542.60     20.75 o 
  -2  11   2       30.16       37.37      9.04 o 
  -1  11   2       90.53       92.89      9.23 o 
   0  11   2      620.00      603.45     20.45 o 
   1  11   2       13.64       19.11      8.70 o 
   2  11   2      211.82      233.51     15.05 o 
   3  11   2      652.66      614.59     26.93 o 
   4  11   2      374.95      355.86     24.60 o 
   5  11   2      964.45      985.55     54.04 o 
  -2  12   2        0.71       -4.66      9.44 o 
  -1  12   2      302.57      309.82     15.55 o 
   0  12   2     1792.02     1799.01     73.31 o 
   1  12   2       20.61       16.38      9.65 o 
   2  12   2     1180.98     1303.58     74.74 o 
   3  12   2      506.43      537.94     41.94 o 
   5  12   2      796.33      749.78     43.55 o 
  -1  13   2      513.21      489.36     29.07 o 
   0  13   2      217.12      238.21     13.93 o 
   1  13   2       19.19       16.40     17.74 o 
   2  13   2      715.26      808.39     52.96 o 
   3  13   2       42.95       78.23     21.51 o 
   0  14   2       20.02        7.53     15.32 o 
   1  14   2       75.64       84.15     22.04 o 
   2  14   2      135.34      180.39     25.81 o 
  -3 -12   3        3.64      -13.17     13.17 o 
  -2 -12   3      225.64      251.77     16.00 o 
  -1 -12   3       80.71       76.55     11.01 o 
   0 -12   3       99.65      106.41     11.99 o 
   1 -12   3      383.38      368.88     21.57 o 
  -5 -11   3        0.54        4.84     15.05 o 
  -3 -11   3      731.21      777.20     40.33 o 
  -2 -11   3       56.76       72.19      9.69 o 
  -1 -11   3       99.40       94.00     10.46 o 
   0 -11   3      616.48      637.41     21.58 o 
   1 -11   3      100.40       89.31     15.28 o 
   2 -11   3      509.37      469.32     18.92 o 
   3 -11   3      216.76      162.64     25.27 o 
  -5 -10   3       79.52      102.96     16.94 o 
  -4 -10   3       53.08       39.99      8.42 o 
  -3 -10   3     1450.97     1466.85     49.67 o 
  -2 -10   3       33.33       26.45      8.74 o 
  -1 -10   3     1085.10     1131.68     44.58 o 
   0 -10   3     1022.57      998.84     29.15 o 
   1 -10   3       48.46       42.86      7.78 o 
   2 -10   3     1424.28     1358.94     38.38 o 
   3 -10   3      254.27      258.47     13.53 o 
  -6  -9   3      762.72      876.13     51.35 o 
  -5  -9   3       74.30       83.34     15.59 o 
  -4  -9   3      320.24      303.20     15.08 o 
  -3  -9   3     1008.41     1002.96     34.85 o 
  -2  -9   3       67.81       71.89      6.08 o 
  -1  -9   3     1255.66     1296.44     35.72 o 
   0  -9   3        3.88       10.80      5.89 o 
   1  -9   3       36.72       40.39      6.88 o 
   2  -9   3      765.05      727.70     22.58 o 
   3  -9   3        6.10        6.86      7.47 o 
   4  -9   3        0.58       -2.46      8.54 o 
  -6  -8   3      181.46      215.34     22.58 o 
  -5  -8   3      379.51      386.58     27.69 o 
  -4  -8   3      817.44      842.95     30.08 o 
  -3  -8   3        6.32       13.69      5.88 o 
  -2  -8   3      237.54      274.36      9.35 o 
  -1  -8   3     1864.54     1763.34     45.57 o 
   0  -8   3      807.08      805.36     23.29 o 
   1  -8   3      860.34      843.94     24.40 o 
   2  -8   3        5.53        3.70      5.68 o 
   3  -8   3      306.51      276.59     12.33 o 
   4  -8   3      142.96      155.99     10.44 o 
   5  -8   3       49.78       42.30      9.47 o 
  -6  -7   3       15.01       30.92     14.79 o 
  -5  -7   3      965.06     1044.64     36.67 o 
  -4  -7   3       49.98       44.72      7.00 o 
  -3  -7   3     1576.12     1610.41     52.86 o 
  -2  -7   3      586.01      570.04     23.83 o 
  -1  -7   3       94.16       97.50      5.41 o 
   0  -7   3     3918.98     3923.85     99.85 o 
   1  -7   3        7.21       12.62      4.34 o 
   2  -7   3       12.25       15.52      5.06 o 
   3  -7   3     3214.65     3050.57     78.79 o 
   4  -7   3        8.71       13.13      6.77 o 
   5  -7   3      500.09      469.22     25.94 o 
  -7  -6   3       13.70       18.01     16.40 o 
  -6  -6   3     1152.18     1149.54     61.03 o 
  -5  -6   3      579.44      650.04     24.42 o 
  -4  -6   3      118.69      117.70      8.45 o 
  -3  -6   3     4197.83     4247.78    134.66 o 
  -2  -6   3     1360.55     1306.78     34.15 o 
  -1  -6   3        1.84        2.94      2.80 o 
   0  -6   3     4668.32     4701.00    104.41 o 
   1  -6   3       24.36       32.46      4.09 o 
   2  -6   3      574.00      569.91     17.24 o 
   3  -6   3     2979.19     2773.76     71.58 o 
   4  -6   3      101.33      101.58     10.95 o 
   5  -6   3      280.75      277.14     12.76 o 
   6  -6   3       22.55       32.91     19.22 o 
  -7  -5   3       14.09        4.84     15.05 o 
  -6  -5   3      918.37      995.23     54.30 o 
  -5  -5   3      457.64      466.49     18.82 o 
  -4  -5   3       59.92       62.95     10.48 o 
  -3  -5   3      448.20      471.26     17.33 o 
  -2  -5   3       97.26      116.46      5.43 o 
  -1  -5   3      241.01      263.80      7.75 o 
   0  -5   3     2803.93     2764.28     61.83 o 
   1  -5   3     2834.73     2924.67     65.24 o 
   2  -5   3      170.00      176.04      7.42 o 
   3  -5   3       30.18       24.09      4.42 o 
   4  -5   3      805.29      763.34     30.13 o 
   5  -5   3      170.96      176.83     10.72 o 
   6  -5   3       54.17       61.87     19.22 o 
  -7  -4   3      443.91      489.55     34.68 o 
  -6  -4   3      303.73      333.70     16.04 o 
  -5  -4   3      514.82      539.64     20.86 o 
  -4  -4   3      101.29      112.15      7.23 o 
  -3  -4   3      213.65      227.01     10.18 o 
  -2  -4   3     3361.69     3431.23     91.82 o 
  -1  -4   3      682.01      713.38     18.59 o 
   0  -4   3      132.87      126.79      6.09 o 
   1  -4   3     3259.90     3287.37     72.98 o 
   2  -4   3       86.48      102.24      7.44 o 
   3  -4   3      562.18      556.39     16.30 o 
   4  -4   3     2227.98     2145.91     56.31 o 
   5  -4   3       32.71       38.47      6.98 o 
   6  -4   3      913.49      977.58     41.13 o 
   7  -4   3      257.05      373.95     32.26 o 
  -8  -3   3      377.31      450.30     36.83 o 
  -7  -3   3      304.83      326.63     26.88 o 
  -6  -3   3        2.10        7.26     10.22 o 
  -5  -3   3     4735.10     4898.46    155.57 o 
  -4  -3   3     1516.71     1631.00     44.75 o 
  -3  -3   3     1040.49     1077.25     29.83 o 
  -2  -3   3     4251.48     4080.43    128.70 o 
  -1  -3   3        9.54       13.62      1.87 o 
   0  -3   3     4677.25     5226.33    115.09 o 
   1  -3   3     8418.91     8583.55    188.72 o 
   2  -3   3      476.54      528.27     12.87 o 
   3  -3   3     2911.92     2857.69     71.50 o 
   4  -3   3      752.48      713.61     28.36 o 
   5  -3   3      152.45      151.95      9.17 o 
   6  -3   3      861.91      934.75     36.34 o 
   7  -3   3        6.46        8.33     15.59 o 
  -8  -2   3      835.01     1073.99     62.64 o 
  -7  -2   3       38.68       43.82     15.05 o 
  -6  -2   3        3.11        0.22      7.08 o 
  -5  -2   3     3189.97     3159.58    101.37 o 
  -4  -2   3      319.11      320.16     11.47 o 
  -3  -2   3      382.28      395.90     11.91 o 
  -2  -2   3     5060.56     5585.61    204.55 o 
  -1  -2   3      267.75      293.59     21.48 o 
   0  -2   3     2794.55     2960.91     65.22 o 
   1  -2   3     1572.99     1636.98     36.65 o 
   2  -2   3     2619.85     2651.11     58.98 o 
   3  -2   3     2681.93     2691.60     60.29 o 
   4  -2   3       18.66       28.32      5.58 o 
   5  -2   3       58.64       64.01      5.87 o 
   7  -2   3      329.69      404.86     31.72 o 
  -7  -1   3      123.99      130.38     18.55 o 
  -6  -1   3       15.81       21.04      7.49 o 
  -5  -1   3      518.72      515.25     19.89 o 
  -4  -1   3     1334.56     1255.24     34.44 o 
  -3  -1   3      181.83      180.31     22.67 o 
  -2  -1   3      123.96      121.47      4.39 o 
  -1  -1   3    10207.94    10614.07    333.23 o 
   0  -1   3      516.50      596.87     13.61 o 
   1  -1   3      164.30      210.74      5.40 o 
   2  -1   3     8270.72     8623.96    195.06 o 
   3  -1   3       26.69       21.80      2.54 o 
   4  -1   3     1766.99     1764.09     40.35 o 
   5  -1   3      410.03      426.42     14.89 o 
   6  -1   3       81.89       76.08     11.02 o 
  -7   0   3     1179.79     1236.37     59.68 o 
  -6   0   3       52.11       57.57      9.41 o 
  -5   0   3      264.08      251.20     12.32 o 
  -4   0   3     4155.92     3949.71    125.51 o 
  -3   0   3      550.69      551.84     15.86 o 
  -2   0   3     2340.59     2299.47     78.44 o 
  -1   0   3     7809.77     8290.11    259.60 o 
   0   0   3      295.29      330.09     13.93 o 
   1   0   3    15931.34    15815.85    532.70 o 
   2   0   3     1340.00     1256.38     31.56 o 
   3   0   3       94.92      100.95      4.01 o 
   4   0   3     4372.83     4281.78     95.45 o 
   5   0   3     1758.45     1788.56     49.40 o 
   6   0   3        3.63        2.21      6.65 o 
   7   0   3     1137.99     1188.52     63.71 o 
  -7   1   3     1051.77     1036.89     51.62 o 
  -6   1   3       13.89       31.68     12.10 o 
  -5   1   3      737.56      713.05     25.81 o 
  -4   1   3     2667.43     2408.39     65.50 o 
  -3   1   3     1076.91     1023.57     28.54 o 
  -2   1   3     8528.03     8321.95    296.65 o 
  -1   1   3     7549.33     7233.98    192.02 o 
   0   1   3      223.78      241.71     18.05 o 
   1   1   3     8189.09     8261.96    218.66 o 
   2   1   3      104.38       99.26      5.80 o 
   3   1   3       39.61       47.05      2.52 o 
   4   1   3      994.16     1022.23     23.73 o 
   5   1   3       57.73       58.63      6.81 o 
   6   1   3       27.33       30.06     17.47 o 
   7   1   3      357.84      397.61     26.88 o 
   8   1   3      230.10      242.49     20.97 o 
  -7   2   3      206.02      212.11     22.04 o 
  -6   2   3      163.30      176.09     18.28 o 
  -5   2   3      182.97      191.49      9.52 o 
  -4   2   3     1244.31     1220.67     34.43 o 
  -3   2   3      637.49      579.56     21.18 o 
  -2   2   3     1847.34     1757.96     83.06 o 
  -1   2   3    27943.56    25631.88    710.29 o 
   0   2   3      400.42      371.76     14.90 o 
   1   2   3     3731.80     3658.03    227.03 o 
   2   2   3     1216.36     1164.58     49.06 o 
   3   2   3      713.21      686.92     18.78 o 
   4   2   3      165.79      154.78      8.93 o 
   5   2   3     2991.69     3028.79    104.83 o 
   6   2   3        3.82        1.33      6.65 o 
   7   2   3       30.29       18.74      8.20 o 
   8   2   3      341.65      413.74     29.84 o 
  -7   3   3       16.29       15.32     16.67 o 
  -6   3   3     1257.35     1223.96     34.69 o 
  -5   3   3       67.01       68.67      8.20 o 
  -4   3   3      720.39      669.25     20.00 o 
  -3   3   3     3293.33     3142.58     84.74 o 
  -2   3   3     1239.40     1192.67     33.00 o 
  -1   3   3     3618.83     3687.76    125.46 o 
   0   3   3     2725.09     2599.98     57.84 o 
   1   3   3     1794.27     1757.04     39.03 o 
   2   3   3    11111.20    11504.14    602.86 o 
   3   3   3      551.76      564.08     16.04 o 
   4   3   3      459.32      447.71     18.25 o 
   5   3   3     3575.70     3592.77    123.92 o 
   6   3   3       26.21       21.13      7.17 o 
   7   3   3      834.11      842.15     33.83 o 
   8   3   3      442.22      430.94     34.14 o 
  -7   4   3      189.64      285.50     26.61 o 
  -6   4   3     1184.91     1178.19     33.95 o 
  -5   4   3        6.90        8.57      7.34 o 
  -4   4   3     2748.69     2624.15     71.87 o 
  -3   4   3     1797.26     1686.94     46.25 o 
  -2   4   3      559.84      550.00     13.81 o 
  -1   4   3     3253.00     2957.58     66.22 o 
   0   4   3       84.91       80.20      6.48 o 
   1   4   3        8.78       11.22      1.51 o 
   2   4   3    11438.60    11620.84    307.43 o 
   3   4   3      357.57      426.54     12.57 o 
   4   4   3     1015.24     1074.31     38.93 o 
   5   4   3      523.27      574.23     23.00 o 
   6   4   3      164.08      181.77     17.74 o 
   7   4   3      391.94      437.27     22.04 o 
   8   4   3      172.46      176.89     23.66 o 
  -7   5   3      623.76      745.46     54.04 o 
  -6   5   3      169.63      147.92     10.95 o 
  -5   5   3       43.27       37.70      8.98 o 
  -4   5   3     1220.64     1223.75     39.73 o 
  -3   5   3      145.23      143.23     12.34 o 
  -2   5   3       73.03       68.26      6.44 o 
  -1   5   3     3532.70     3422.50     76.40 o 
   0   5   3      351.87      358.26     11.30 o 
   1   5   3        0.77        9.74      1.89 o 
   2   5   3      633.24      583.37     14.40 o 
   3   5   3     1859.46     1894.97     51.37 o 
   4   5   3      151.03      161.51      9.88 o 
   5   5   3       14.33       29.07     14.92 o 
   6   5   3      213.20      269.02     25.00 o 
   7   5   3       27.94       36.23      9.75 o 
  -6   6   3       50.48       56.29     11.49 o 
  -5   6   3      226.89      212.98     15.07 o 
  -4   6   3        5.72        6.10      5.83 o 
  -3   6   3     1228.09     1206.66     32.99 o 
  -2   6   3      239.76      243.02      9.95 o 
  -1   6   3      178.39      175.83      6.15 o 
   0   6   3     6872.42     6761.51    179.88 o 
   1   6   3       13.48       19.29      2.48 o 
   2   6   3      514.93      522.75     16.03 o 
   3   6   3     3044.24     3071.29    106.16 o 
   4   6   3       62.60       67.24      7.46 o 
   5   6   3      906.87      943.58     44.09 o 
   6   6   3      582.55      668.59     28.03 o 
   7   6   3        6.92        7.26     15.86 o 
  -6   7   3     1394.01     1454.18     62.05 o 
  -5   7   3      290.67      281.88     13.65 o 
  -4   7   3       33.41       33.29      7.00 o 
  -3   7   3     3235.17     3132.75     80.89 o 
  -2   7   3      191.85      198.88      9.19 o 
  -1   7   3      723.86      684.37     20.03 o 
   0   7   3     4144.26     4187.14    112.55 o 
   1   7   3       14.25       13.68      2.91 o 
   2   7   3     1376.88     1375.27     31.71 o 
   3   7   3     2608.39     2463.63     86.29 o 
   4   7   3      244.11      231.80     13.04 o 
   5   7   3     1761.42     1801.18     64.67 o 
   6   7   3      275.85      296.60     24.87 o 
   7   7   3       11.83       18.01     16.94 o 
  -6   8   3      900.39      783.12     49.47 o 
  -5   8   3       87.44       79.64      9.85 o 
  -4   8   3      225.48      212.69     19.02 o 
  -3   8   3     2136.69     2060.22     54.83 o 
  -2   8   3       25.81       22.39      6.07 o 
  -1   8   3      925.56      904.07     25.83 o 
   0   8   3     2727.01     2733.73     91.33 o 
   1   8   3      543.99      568.44     14.78 o 
   2   8   3      437.98      447.36     22.47 o 
   3   8   3      426.00      363.78     31.32 o 
   4   8   3      527.62      501.49     26.75 o 
   5   8   3      405.49      427.36     23.79 o 
   6   8   3      290.68      362.39     20.15 o 
   7   8   3        1.65       -9.14     16.67 o 
  -5   9   3      197.49      193.01     13.12 o 
  -4   9   3       22.18       10.05      8.25 o 
  -3   9   3        2.98        6.67      7.20 o 
  -2   9   3      347.65      346.61     14.04 o 
  -1   9   3       25.71       23.50      6.07 o 
   0   9   3      294.32      286.80     14.90 o 
   1   9   3     2995.84     3092.85     69.65 o 
   2   9   3     1579.84     1560.62     36.26 o 
   3   9   3      112.84      123.77     12.90 o 
   4   9   3      782.17      741.81     32.53 o 
   5   9   3       29.87       26.44      9.17 o 
   6   9   3      741.51      805.97     47.31 o 
  -4  10   3       57.78       49.29     10.34 o 
  -3  10   3      318.69      290.27     30.72 o 
  -2  10   3     1994.19     1937.10     52.15 o 
  -1  10   3        9.45        6.52      6.70 o 
   0  10   3      709.30      696.35     28.03 o 
   1  10   3     1274.52     1339.44     36.62 o 
   2  10   3      264.99      259.78     20.83 o 
   3  10   3     2792.61     2618.52     92.73 o 
   4  10   3      351.53      340.53     20.70 o 
   5  10   3        7.20        5.28      9.30 o 
   6  10   3      462.33      491.97     34.41 o 
  -3  11   3      559.75      530.47     20.50 o 
  -2  11   3      759.09      753.39     24.69 o 
  -1  11   3       41.24       36.56      8.15 o 
   0  11   3     2574.71     2435.35     83.02 o 
   1  11   3        5.25       13.35      6.60 o 
   2  11   3        5.70       15.32     15.32 o 
   3  11   3      842.33      808.01     46.11 o 
   4  11   3       62.78       38.91      9.67 o 
   5  11   3        2.60       18.28     12.90 o 
  -3  12   3      133.67      136.03     21.51 o 
  -2  12   3        0.34        8.33      9.54 o 
  -1  12   3      225.19      211.03     12.92 o 
   0  12   3      515.27      504.37     23.75 o 
   1  12   3      180.61      185.13     14.47 o 
   2  12   3       81.48      105.65     19.89 o 
   3  12   3       36.60       68.28     20.43 o 
   4  12   3      280.27      246.24     27.42 o 
   5  12   3       10.87      -11.02     11.83 o 
  -1  13   3      271.64      262.74     14.84 o 
   0  13   3        0.88        7.55     11.16 o 
   1  13   3     1022.38     1007.05     61.83 o 
   2  13   3      380.90      437.66     37.37 o 
   3  13   3       17.87       51.08     20.43 o 
   1  14   3      906.14      866.18     56.46 o 
   2  14   3       19.55       48.93     20.16 o 
  -3 -12   4      423.87      414.01     27.69 o 
  -2 -12   4     1654.65     1660.56     53.16 o 
  -1 -12   4        1.23       -7.99     12.50 o 
   0 -12   4      419.39      407.55     29.30 o 
   1 -12   4      200.04      187.38     27.42 o 
  -3 -11   4      241.00      212.11     19.09 o 
  -2 -11   4      307.17      296.38     16.53 o 
  -1 -11   4       36.50       41.72      9.31 o 
   0 -11   4      702.26      691.10     26.30 o 
   1 -11   4       78.69       86.39      9.90 o 
   2 -11   4       11.90       -4.69      8.93 o 
  -5 -10   4        2.83       -1.88     14.25 o 
  -4 -10   4      273.79      298.76     33.74 o 
  -3 -10   4      414.40      384.43     23.93 o 
  -2 -10   4      139.56      147.45     10.55 o 
  -1 -10   4      225.54      220.21     14.92 o 
   0 -10   4       75.57       83.32      8.46 o 
   1 -10   4      410.84      416.40     16.53 o 
   2 -10   4      147.71      129.93     10.28 o 
   3 -10   4        6.74       12.37      8.77 o 
  -5  -9   4      713.53      766.18     44.63 o 
  -4  -9   4      599.49      632.84     24.68 o 
  -3  -9   4        4.16        5.83      6.92 o 
  -2  -9   4     2212.86     2069.84     53.25 o 
  -1  -9   4      842.11      850.18     30.70 o 
   0  -9   4        0.54        5.40      5.99 o 
   1  -9   4     2062.08     2037.83     54.16 o 
   2  -9   4       88.90       88.45      8.33 o 
   3  -9   4      152.90      140.65     13.45 o 
   4  -9   4     1123.82     1169.50     52.10 o 
  -6  -8   4        0.91       -4.57     15.32 o 
  -5  -8   4     1295.62     1415.09     59.01 o 
  -4  -8   4      360.81      361.80     16.34 o 
  -3  -8   4        2.59        4.03      6.46 o 
  -2  -8   4     1301.96     1350.96     35.40 o 
  -1  -8   4      261.13      229.82     18.11 o 
   0  -8   4       76.95       90.73      6.79 o 
   1  -8   4     3166.62     3139.58     80.90 o 
   2  -8   4        0.39        3.55      5.85 o 
   3  -8   4      720.00      678.07     21.39 o 
   4  -8   4      321.78      314.74     14.19 o 
   5  -8   4       52.85       55.66      9.78 o 
  -6  -7   4       21.35       34.95     15.86 o 
  -5  -7   4      359.04      366.03     17.45 o 
  -4  -7   4       48.03       52.72      7.65 o 
  -3  -7   4       98.26       96.73      7.65 o 
  -2  -7   4     1291.67     1256.37     32.77 o 
  -1  -7   4      537.04      576.84     15.01 o 
   0  -7   4       38.91       46.00      5.29 o 
   1  -7   4       27.80       35.83      5.07 o 
   2  -7   4     2500.17     2438.71     63.18 o 
   3  -7   4        5.92       13.55      5.81 o 
   4  -7   4      132.10      132.24      9.29 o 
   5  -7   4      412.00      449.23     18.01 o 
   6  -7   4        6.81      -15.05     16.40 o 
  -7  -6   4      143.58      148.93     22.04 o 
  -6  -6   4      286.63      317.76     25.81 o 
  -5  -6   4      274.02      295.85     15.08 o 
  -4  -6   4      779.29      827.61     29.32 o 
  -3  -6   4      708.02      721.52     25.48 o 
  -2  -6   4       18.90        5.53      4.34 o 
  -1  -6   4     3843.65     3930.27     87.93 o 
   0  -6   4       79.72       81.12      5.94 o 
   1  -6   4     1022.01     1040.96     28.71 o 
   2  -6   4      339.30      343.77     11.94 o 
   3  -6   4      373.79      360.22     12.91 o 
   4  -6   4     1414.32     1298.29     35.82 o 
   5  -6   4     1473.28     1513.70     42.11 o 
   6  -6   4       10.90       17.90     12.29 o 
  -7  -5   4      360.14      416.42     33.07 o 
  -6  -5   4      548.18      641.01     33.47 o 
  -5  -5   4       30.56       19.62      7.17 o 
  -4  -5   4     4799.12     4955.48    157.47 o 
  -3  -5   4      146.88      155.54     11.43 o 
  -2  -5   4      801.67      831.94     23.73 o 
  -1  -5   4     5626.37     5920.02    131.28 o 
   0  -5   4       33.09       39.66      3.50 o 
   1  -5   4     1879.31     1948.34     43.97 o 
   2  -5   4     1656.67     1660.55     43.26 o 
   3  -5   4       32.23       42.10      5.14 o 
   4  -5   4      895.78      832.08     24.23 o 
   5  -5   4      386.15      436.72     16.09 o 
   6  -5   4        0.70      -10.71     10.71 o 
  -7  -4   4     1046.02     1124.27     62.37 o 
  -6  -4   4        3.72        1.05      7.62 o 
  -5  -4   4      216.32      228.09     12.55 o 
  -4  -4   4     4074.87     4061.97    129.52 o 
  -3  -4   4      204.04      194.79      9.72 o 
  -2  -4   4      535.61      536.23     15.68 o 
  -1  -4   4      517.47      472.89     11.87 o 
   0  -4   4      177.33      199.86      7.10 o 
   1  -4   4      631.46      640.56     15.31 o 
   2  -4   4       19.96       21.38      3.65 o 
   3  -4   4      580.88      609.68     17.91 o 
   4  -4   4      871.85      820.71     23.61 o 
   5  -4   4      318.15      308.02     12.89 o 
   6  -4   4       62.27       94.63     16.40 o 
  -7  -3   4      145.88      166.95     21.51 o 
  -6  -3   4      391.05      417.40     18.87 o 
  -5  -3   4      369.60      367.87     16.23 o 
  -4  -3   4      358.47      376.00     15.50 o 
  -3  -3   4     3137.44     3143.91    100.25 o 
  -2  -3   4        7.30       15.43      5.22 o 
  -1  -3   4        4.07        8.80      2.21 o 
   0  -3   4     7582.58     8114.60    178.50 o 
   1  -3   4      543.59      601.71     14.20 o 
   2  -3   4     1532.22     1529.43     38.87 o 
   3  -3   4     2029.70     2039.02     51.80 o 
   4  -3   4       45.95       55.22      6.36 o 
   5  -3   4     1862.38     1876.31     58.09 o 
   6  -3   4      348.95      401.10     29.03 o 
   7  -3   4       14.50       21.78     16.40 o 
  -8  -2   4      116.21      120.71     22.04 o 
  -7  -2   4       15.85       25.70      9.80 o 
  -6  -2   4     1499.23     1506.70     73.39 o 
  -5  -2   4      172.58      160.61      9.91 o 
  -4  -2   4     1435.58     1455.28     47.93 o 
  -3  -2   4     4370.80     4205.85    112.00 o 
  -2  -2   4       50.36       56.96      4.17 o 
  -1  -2   4      716.65      614.40     17.22 o 
   0  -2   4     7308.58     7720.27    169.45 o 
   1  -2   4      131.18      145.46      4.58 o 
   2  -2   4     6146.56     6023.19    133.19 o 
   3  -2   4      494.03      480.92     19.83 o 
   4  -2   4        6.42       13.35      5.08 o 
   5  -2   4     1499.77     1392.40     48.89 o 
   6  -2   4      182.78      222.06     18.82 o 
   7  -2   4       61.42       68.28     17.47 o 
  -7  -1   4      442.02      463.31     33.34 o 
  -6  -1   4     1180.00     1202.28     41.86 o 
  -5  -1   4       11.56       12.69      6.72 o 
  -4  -1   4     1810.56     1764.87     57.61 o 
  -3  -1   4     4458.82     4213.27    112.15 o 
  -2  -1   4      148.25      157.21      7.11 o 
  -1  -1   4     6637.74     6486.10    350.16 o 
   0  -1   4      609.58      639.56     14.70 o 
   1  -1   4      384.09      494.21     11.62 o 
   2  -1   4     5634.96     5692.87    144.69 o 
   3  -1   4       98.33      107.18      4.31 o 
   4  -1   4       37.04       48.85      5.45 o 
   5  -1   4      557.34      528.00     17.61 o 
   6  -1   4      217.88      221.52     18.55 o 
   7  -1   4        1.57        2.96     10.48 o 
  -7   0   4      144.18      136.30     16.67 o 
  -6   0   4      225.44      234.31     13.54 o 
  -5   0   4      638.22      582.02     22.18 o 
  -4   0   4      830.74      773.31     22.40 o 
  -3   0   4       54.01       56.70      4.95 o 
  -2   0   4     1875.95     1811.68     61.59 o 
  -1   0   4     2110.99     1999.12    168.02 o 
   0   0   4     2484.80     2719.13     72.51 o 
   1   0   4     1176.45     1244.54     36.43 o 
   2   0   4      923.79      950.27     21.65 o 
   3   0   4     4729.29     4916.83    108.96 o 
   4   0   4       18.49       27.10      3.18 o 
   5   0   4      116.08      120.45      9.07 o 
   6   0   4      846.93      858.57     33.35 o 
   7   0   4       47.49       69.09     12.64 o 
  -7   1   4        1.58        9.95     13.17 o 
  -6   1   4      180.92      172.86     17.21 o 
  -5   1   4     2759.16     2720.15    133.48 o 
  -4   1   4       25.82       25.95      6.05 o 
  -3   1   4     2318.42     2204.20     71.29 o 
  -2   1   4     2787.63     2665.68     71.64 o 
  -1   1   4      122.74      130.88      4.90 o 
   0   1   4     5669.93     6172.25    225.15 o 
   1   1   4     5415.42     5341.09    353.60 o 
   2   1   4      256.79      262.92      6.67 o 
   3   1   4     6862.42     6571.12    144.87 o 
   4   1   4      120.70      123.27      6.01 o 
   5   1   4     1917.57     1894.92     66.87 o 
   6   1   4     2245.69     2304.49     81.42 o 
   7   1   4       13.15       12.37     10.48 o 
   8   1   4      149.18      158.07     18.01 o 
  -6   2   4     1236.84     1249.01     61.03 o 
  -5   2   4      885.00      852.88     25.49 o 
  -4   2   4      152.07      147.54      6.96 o 
  -3   2   4     6023.65     5627.75    150.56 o 
  -2   2   4     3980.16     3968.45    134.44 o 
  -1   2   4        0.81        7.49      4.43 o 
   0   2   4     9860.49     8627.50    228.96 o 
   1   2   4       27.18       30.58      4.03 o 
   2   2   4      384.47      411.26     28.23 o 
   3   2   4     6605.66     6408.43    313.33 o 
   4   2   4      189.28      202.08     10.84 o 
   5   2   4      159.85      161.56     10.17 o 
   6   2   4      393.92      389.10     18.50 o 
   7   2   4       29.60       26.37      8.84 o 
   8   2   4      216.53      248.13     22.04 o 
  -7   3   4       89.59       77.24     16.53 o 
  -6   3   4     1019.56     1053.29     54.04 o 
  -5   3   4        1.83        6.06      6.36 o 
  -4   3   4      640.16      643.49     19.59 o 
  -3   3   4      945.10      884.78     28.33 o 
  -2   3   4      848.34      915.04     25.88 o 
  -1   3   4       15.96       40.19      3.96 o 
   0   3   4     1026.05      937.54     26.15 o 
   1   3   4     2209.81     2046.49     55.03 o 
   2   3   4      538.60      592.95     22.72 o 
   3   3   4        8.42       10.45      3.90 o 
   4   3   4      943.69      925.07     33.90 o 
   5   3   4      217.74      192.89     11.69 o 
   6   3   4       18.21       13.39      7.23 o 
   7   3   4      705.61      752.88     54.17 o 
   8   3   4       29.77       19.01     15.59 o 
  -7   4   4      164.99      140.22     13.95 o 
  -6   4   4      105.69      113.41     11.71 o 
  -5   4   4      716.99      719.17     21.98 o 
  -4   4   4      337.32      327.68     15.38 o 
  -3   4   4      487.59      480.57     15.12 o 
  -2   4   4    13972.65    14248.02    551.51 o 
  -1   4   4     1639.07     1711.93     46.73 o 
   0   4   4      243.87      264.83      7.44 o 
   1   4   4     5381.82     5061.35    164.25 o 
   2   4   4      300.38      324.82     13.70 o 
   3   4   4      947.29      974.32     35.30 o 
   4   4   4     3356.97     3285.82    113.17 o 
   5   4   4      206.61      180.61     11.02 o 
   6   4   4      933.87      881.37     34.22 o 
   7   4   4      444.56      464.33     22.69 o 
   8   4   4        7.22      -10.24     10.24 o 
  -7   5   4      591.20      654.88     41.94 o 
  -6   5   4        0.29       -2.50      7.50 o 
  -5   5   4     1967.63     1975.20     56.06 o 
  -4   5   4      746.17      796.68     23.51 o 
  -3   5   4       17.57        6.67      4.52 o 
  -2   5   4     6654.70     6367.49    141.25 o 
  -1   5   4      220.19      222.14      8.41 o 
   0   5   4     2875.22     2826.60     63.39 o 
   1   5   4     4047.60     4006.85     88.74 o 
   2   5   4      339.27      360.52     23.12 o 
   3   5   4     2860.40     2864.68     99.07 o 
   4   5   4     2013.45     1946.24     68.55 o 
   5   5   4      212.24      229.04     13.02 o 
   6   5   4      910.50      937.06     36.21 o 
   7   5   4      171.89      193.28     14.62 o 
  -6   6   4        4.05       16.46      8.51 o 
  -5   6   4     2302.49     2316.38    108.08 o 
  -4   6   4      100.22       92.57      7.61 o 
  -3   6   4      140.64      127.22      9.43 o 
  -2   6   4     2617.05     2480.84     64.24 o 
  -1   6   4      343.53      334.30      9.72 o 
   0   6   4     1003.95      998.40     23.56 o 
   1   6   4      607.42      615.63     15.09 o 
   2   6   4     1734.75     1745.77     64.97 o 
   3   6   4      698.58      672.57     26.37 o 
   4   6   4        1.90        8.79      6.12 o 
   5   6   4     1006.11      944.79     36.08 o 
   6   6   4      387.69      397.93     20.04 o 
   7   6   4      144.74      150.66     13.74 o 
  -6   7   4       40.12       26.87     16.28 o 
  -5   7   4      158.46      148.66     10.47 o 
  -4   7   4     1020.97      985.75     37.59 o 
  -3   7   4        2.70        4.46      5.82 o 
  -2   7   4       27.71       32.03      5.38 o 
  -1   7   4     3097.30     3090.58     79.36 o 
   0   7   4        1.10        9.66      3.62 o 
   1   7   4      498.22      479.59     12.59 o 
   2   7   4     2620.94     2558.36     57.39 o 
   3   7   4      208.85      215.90     12.65 o 
   4   7   4     1435.76     1520.48     55.11 o 
   5   7   4      845.57      873.55     47.58 o 
   6   7   4        5.33        7.04     10.22 o 
   7   7   4      877.13      942.92     38.77 o 
  -6   8   4       30.74       13.44     17.74 o 
  -5   8   4      199.05      205.27     13.97 o 
  -4   8   4     1675.13     1696.44     63.91 o 
  -3   8   4       48.23       38.74      7.22 o 
  -2   8   4      494.53      474.85     16.58 o 
  -1   8   4     1786.39     1714.69     45.75 o 
   0   8   4       17.72       15.79      4.51 o 
   1   8   4     3494.50     3557.52     79.63 o 
   2   8   4     1798.48     1783.58     40.85 o 
   3   8   4      107.07       98.68      9.12 o 
   4   8   4     2783.37     2714.34     95.69 o 
   5   8   4       29.33       32.02      9.03 o 
   6   8   4        9.76        8.41      9.79 o 
   7   8   4      604.74      649.50     43.55 o 
  -5   9   4      146.76      153.78     18.88 o 
  -4   9   4      804.17      782.94     25.32 o 
  -3   9   4       80.47       75.35      8.52 o 
  -2   9   4     1224.83     1178.21     33.45 o 
  -1   9   4     1659.13     1642.21     44.51 o 
   0   9   4       65.32       61.36      8.02 o 
   1   9   4     1332.62     1358.40     31.95 o 
   2   9   4      417.46      419.68     22.45 o 
   3   9   4      204.13      207.29     13.37 o 
   4   9   4     1347.78     1245.44     85.09 o 
   5   9   4        9.38       12.10      9.15 o 
   6   9   4        1.92       -0.01     10.43 o 
  -4  10   4      316.72      275.90     14.63 o 
  -3  10   4      435.55      427.51     17.70 o 
  -2  10   4      122.46      112.34      9.45 o 
  -1  10   4        3.64        4.22     13.16 o 
   0  10   4      381.77      352.91     17.75 o 
   1  10   4      501.34      524.89     20.69 o 
   2  10   4      958.18     1010.45     55.25 o 
   3  10   4        7.57        6.10      7.24 o 
   4  10   4        3.14       -8.01      8.01 o 
   5  10   4     1479.36     1533.70     77.96 o 
   6  10   4        1.20       -1.88     13.71 o 
  -3  11   4      740.90      701.50     24.32 o 
  -2  11   4       21.76       11.47      8.38 o 
  -1  11   4     1158.86     1108.35     44.62 o 
   0  11   4     1797.98     1731.48     60.80 o 
   1  11   4      144.00      164.69      9.66 o 
   2  11   4     1241.69     1352.24     76.35 o 
   3  11   4      130.64      127.15     11.72 o 
   4  11   4       66.52       48.88     23.79 o 
   5  11   4     1004.10      928.55     50.81 o 
  -3  12   4      367.70      327.98     33.07 o 
  -2  12   4        7.76        3.00      9.52 o 
  -1  12   4      689.55      668.70     23.07 o 
   0  12   4      237.23      210.90     15.59 o 
   1  12   4      107.51      105.65     19.62 o 
   2  12   4     1469.05     1520.26     85.22 o 
   3  12   4       55.30       88.98     21.51 o 
   4  12   4       29.16       20.20     10.09 o 
   5  12   4      441.17      434.97     31.18 o 
  -2  13   4       62.44       72.85     18.55 o 
  -1  13   4      306.19      291.30     20.57 o 
   0  13   4      174.09      168.62     14.36 o 
   1  13   4        1.99        9.41     17.47 o 
   2  13   4      298.24      326.37     31.18 o 
   3  13   4      306.71      347.07     34.14 o 
   4  13   4       16.90       13.44     21.78 o 
   1  14   4        4.78       15.32     19.09 o 
   2  14   4       79.05       81.19     21.51 o 
  -4 -11   5      414.82      436.86     29.30 o 
  -3 -11   5      112.13       71.51     15.32 o 
  -2 -11   5       35.73       14.25     13.17 o 
  -1 -11   5     1308.00     1281.72     42.12 o 
   0 -11   5       49.96       41.01     10.16 o 
   1 -11   5        6.27        3.80      8.79 o 
   2 -11   5      799.78      764.03     51.89 o 
  -5 -10   5        6.50        4.03     15.86 o 
  -4 -10   5     1116.75     1148.89     41.09 o 
  -3 -10   5      211.41      214.26     17.74 o 
  -2 -10   5        2.28       -5.11     11.83 o 
  -1 -10   5     1207.49     1181.09     38.61 o 
   0 -10   5        6.36        0.87      8.06 o 
   1 -10   5       77.44       78.49      9.57 o 
   2 -10   5      654.39      705.86     23.42 o 
   3 -10   5       37.45       39.13     12.94 o 
  -5  -9   5       24.11       17.47      9.80 o 
  -4  -9   5      161.80      176.47     12.32 o 
  -3  -9   5       15.04       13.19      7.51 o 
  -2  -9   5        4.66       18.55     10.22 o 
  -1  -9   5      610.34      590.03     21.65 o 
   0  -9   5      964.98     1001.85     33.43 o 
   1  -9   5        1.62        5.71      6.66 o 
   2  -9   5        3.63        4.37      7.08 o 
   3  -9   5      361.81      361.49     15.76 o 
   4  -9   5        8.02       10.96      8.97 o 
  -6  -8   5      116.56      140.06     20.70 o 
  -5  -8   5      264.61      297.76     28.90 o 
  -4  -8   5        5.28        8.48      7.46 o 
  -3  -8   5     1440.43     1420.04     47.85 o 
  -2  -8   5      330.88      303.46     14.14 o 
  -1  -8   5      234.81      213.47     10.90 o 
   0  -8   5     1479.52     1528.86     41.15 o 
   1  -8   5       61.24       59.07      6.68 o 
   2  -8   5      403.59      408.80     14.93 o 
   3  -8   5     1166.80     1123.98     32.14 o 
   4  -8   5       35.86       34.13      8.40 o 
   5  -8   5      548.55      525.03     37.91 o 
  -6  -7   5     1350.83     1436.38     75.54 o 
  -5  -7   5      463.40      506.96     21.39 o 
  -4  -7   5       88.12       94.43      8.88 o 
  -3  -7   5     3176.70     3067.41     98.83 o 
  -2  -7   5        2.66        6.32      7.39 o 
  -1  -7   5      546.70      601.61     16.88 o 
   0  -7   5     4205.68     4121.06    105.16 o 
   1  -7   5      150.20      151.22      7.84 o 
   2  -7   5      658.30      678.95     21.83 o 
   3  -7   5      179.30      202.29      9.93 o 
   4  -7   5        0.30        5.74      6.95 o 
   5  -7   5      510.42      497.87     24.81 o 
  -6  -6   5      760.32      856.70     32.15 o 
  -5  -6   5       42.45       48.60      8.40 o 
  -4  -6   5      124.97      127.35     14.92 o 
  -3  -6   5      754.30      814.34     28.69 o 
  -2  -6   5      412.60      407.50     23.66 o 
  -1  -6   5       88.42      113.16      5.43 o 
   0  -6   5      549.52      527.46     13.68 o 
   1  -6   5      818.74      840.81     23.44 o 
   2  -6   5     1582.70     1535.91     40.65 o 
   3  -6   5       68.85       69.75      6.52 o 
   4  -6   5      241.09      238.58     11.15 o 
   5  -6   5       89.90       97.30     15.86 o 
  -7  -5   5       11.14       33.07     17.47 o 
  -6  -5   5       85.31       85.87     10.52 o 
  -5  -5   5     1337.11     1408.15     47.79 o 
  -4  -5   5       13.23       13.26      6.59 o 
  -3  -5   5        0.24        0.20      5.12 o 
  -2  -5   5     2517.73     2672.01     85.86 o 
  -1  -5   5       52.46       57.09      6.28 o 
   0  -5   5      309.98      324.20      9.18 o 
   1  -5   5     8506.94     8735.86    192.72 o 
   2  -5   5       49.61       53.32      4.87 o 
   3  -5   5      832.12      798.13     22.77 o 
   4  -5   5      388.90      402.93     14.38 o 
   5  -5   5       65.93       48.10     10.41 o 
   6  -5   5      912.00     1026.14     59.41 o 
  -7  -4   5       14.10       12.10     15.86 o 
  -6  -4   5      169.30      158.23     11.81 o 
  -5  -4   5     1444.71     1493.13     50.16 o 
  -4  -4   5      501.27      492.10     19.06 o 
  -3  -4   5     1432.93     1422.22     47.45 o 
  -2  -4   5     3075.41     3066.42     97.80 o 
  -1  -4   5       31.02       41.65      4.27 o 
   0  -4   5     4757.04     5075.29    112.05 o 
   1  -4   5     1296.10     1323.41     30.20 o 
   2  -4   5        9.15       11.37      2.85 o 
   3  -4   5     3027.50     2983.89     76.24 o 
   4  -4   5      671.41      642.43     19.55 o 
   5  -4   5       32.67       27.23      9.29 o 
   6  -4   5     1021.09     1121.31     63.18 o 
  -7  -3   5        5.33       18.66     10.13 o 
  -6  -3   5      275.47      303.12     16.10 o 
  -5  -3   5      668.43      721.44     26.56 o 
  -4  -3   5      546.01      546.70     20.36 o 
  -3  -3   5     2868.10     2836.08     90.88 o 
  -2  -3   5     2343.15     2578.50     82.54 o 
  -1  -3   5      593.53      587.97     18.32 o 
   0  -3   5     2144.40     2164.57     48.24 o 
   1  -3   5       48.04       56.79      3.05 o 
   2  -3   5       11.66       17.77      3.12 o 
   3  -3   5      774.53      773.42     21.54 o 
   4  -3   5      125.66      126.95      6.80 o 
   5  -3   5       17.63       24.46     12.64 o 
   6  -3   5      158.77      167.22     18.82 o 
   7  -3   5      281.02      356.47     30.38 o 
  -7  -2   5      105.45      114.44     12.77 o 
  -6  -2   5        3.47        3.31      7.73 o 
  -5  -2   5      301.06      303.95     21.91 o 
  -4  -2   5     1428.50     1434.06     47.55 o 
  -3  -2   5      633.46      588.96     20.85 o 
  -2  -2   5     3885.31     4080.67    129.46 o 
  -1  -2   5      267.40      275.62     10.60 o 
   0  -2   5      901.74      928.39     23.84 o 
   1  -2   5     5043.10     5679.93    125.35 o 
   2  -2   5     2330.46     2318.11     51.91 o 
   3  -2   5        1.14        0.73      2.83 o 
   4  -2   5     1801.74     1761.39     51.38 o 
   5  -2   5       93.72      107.04      9.30 o 
   6  -2   5       97.95       85.49     12.37 o 
   7  -2   5      843.68     1025.60     59.68 o 
  -7  -1   5     1328.81     1410.68     50.00 o 
  -6  -1   5       40.92       34.26      8.23 o 
  -5  -1   5       58.31       56.05      7.38 o 
  -4  -1   5     2288.15     2201.71     71.53 o 
  -3  -1   5       92.84       77.68      7.80 o 
  -2  -1   5     7135.28     7188.24    226.33 o 
  -1  -1   5     2877.48     2833.34     89.65 o 
   0  -1   5      309.47      328.76      9.84 o 
   1  -1   5     2561.02     2592.16     57.60 o 
   2  -1   5      186.63      165.81      5.41 o 
   3  -1   5      470.25      442.78     11.83 o 
   4  -1   5     6061.12     5907.39    131.03 o 
   5  -1   5       97.10       86.70      8.72 o 
   6  -1   5      575.14      542.78     32.80 o 
   7  -1   5      815.92      866.18     48.93 o 
  -7   0   5     1132.18     1191.49     53.63 o 
  -6   0   5        6.52       -4.07      7.87 o 
  -5   0   5     2411.89     2293.56     75.07 o 
  -4   0   5     1715.20     1632.73     79.04 o 
  -3   0   5        1.04        2.13      2.51 o 
  -2   0   5     3830.71     3604.42    114.50 o 
  -1   0   5      122.57      131.47      8.36 o 
   0   0   5       90.40       92.92      5.68 o 
   1   0   5     6704.28     6705.50    182.23 o 
   2   0   5      951.16     1090.00     24.85 o 
   3   0   5       35.54       35.37      2.78 o 
   4   0   5      119.10      118.34      6.53 o 
   5   0   5     1068.20     1050.95     39.25 o 
   6   0   5      397.95      367.50     24.73 o 
   7   0   5      102.38      130.12     15.59 o 
  -7   1   5      160.82      128.77     17.74 o 
  -6   1   5      122.85      106.94     10.54 o 
  -5   1   5      781.73      712.95     38.98 o 
  -4   1   5       15.99       17.73      5.23 o 
  -3   1   5      111.85      115.95      5.63 o 
  -2   1   5     2717.36     2623.84    100.41 o 
  -1   1   5      808.47      788.36     21.81 o 
   0   1   5        0.89        7.42      1.79 o 
   1   1   5      247.56      224.32      7.27 o 
   2   1   5     4631.87     4722.96    103.96 o 
   3   1   5       76.25       84.86      4.55 o 
   4   1   5        9.07       12.33      4.97 o 
   5   1   5      787.99      813.61     31.86 o 
   6   1   5       14.87       16.40      7.74 o 
   7   1   5      412.31      377.98     26.61 o 
  -7   2   5      182.40      146.51     19.09 o 
  -6   2   5      561.94      599.77     34.95 o 
  -5   2   5      280.47      276.33     14.33 o 
  -4   2   5     1817.59     1772.89     54.95 o 
  -3   2   5     1257.55     1239.67     34.72 o 
  -2   2   5       44.32       51.87      5.77 o 
  -1   2   5    10770.78    10103.48    268.57 o 
   0   2   5      341.25      315.78     19.10 o 
   1   2   5       19.93       22.98      3.64 o 
   2   2   5     6024.64     6198.43    210.95 o 
   3   2   5      458.13      456.08     18.15 o 
   4   2   5     1846.76     1795.38     63.25 o 
   5   2   5      381.01      407.13     18.25 o 
   6   2   5       83.16      100.16      9.95 o 
   7   2   5      577.35      539.41     24.85 o 
  -7   3   5      745.92      767.64     30.31 o 
  -6   3   5      923.20      968.88     50.54 o 
  -5   3   5      248.78      234.69     19.62 o 
  -4   3   5     4030.38     3882.80    104.33 o 
  -3   3   5      173.00      150.80      9.00 o 
  -2   3   5      204.25      191.85      7.72 o 
  -1   3   5     9138.04     8944.57    237.99 o 
   0   3   5      331.15      340.44     10.74 o 
   1   3   5     3552.16     3483.60     93.10 o 
   2   3   5     4347.78     3910.23    202.16 o 
   3   3   5      500.79      482.91     19.09 o 
   4   3   5     2195.06     2122.41     74.25 o 
   5   3   5      426.82      406.78     18.34 o 
   6   3   5       71.64       79.60      9.56 o 
   7   3   5      302.73      309.67     18.01 o 
   8   3   5       14.51       20.97     13.44 o 
  -7   4   5      702.79      778.30     51.08 o 
  -6   4   5       40.89       52.57     10.33 o 
  -5   4   5       13.84       16.84      7.68 o 
  -4   4   5     1486.98     1437.47     49.73 o 
  -3   4   5      115.08      107.29      6.59 o 
  -2   4   5      724.04      724.86     21.29 o 
  -1   4   5     9480.85     9592.14    254.81 o 
   0   4   5     1523.77     1594.44     46.32 o 
   1   4   5       92.69       92.21      3.75 o 
   2   4   5       63.08       42.69      5.04 o 
   3   4   5     1070.46     1035.11     37.77 o 
   4   4   5      674.89      643.40     25.26 o 
   5   4   5      135.95      140.57     10.26 o 
   6   4   5      174.64      211.74     17.21 o 
   7   4   5       49.26       38.29     10.20 o 
   8   4   5      421.45      444.50     24.30 o 
  -6   5   5      344.54      360.96     36.43 o 
  -5   5   5       57.30       57.28      7.59 o 
  -4   5   5        5.47       13.34      5.61 o 
  -3   5   5     1075.71     1068.40     37.93 o 
  -2   5   5      222.57      230.19      9.29 o 
  -1   5   5     2073.28     2147.14     98.65 o 
   0   5   5     5868.47     5819.70    129.08 o 
   1   5   5     1853.64     1956.71     43.97 o 
   2   5   5      436.44      362.29     15.80 o 
   3   5   5     3606.66     3479.76    119.96 o 
   4   5   5       44.31       33.61      6.26 o 
   5   5   5     1921.31     1866.65     66.67 o 
   6   5   5      264.31      273.84     15.97 o 
   7   5   5        1.16        4.40      9.88 o 
  -6   6   5     1244.46     1430.19     55.11 o 
  -5   6   5      128.51      136.73     11.32 o 
  -4   6   5      436.42      466.01     16.40 o 
  -3   6   5     3242.26     3315.28     85.14 o 
  -2   6   5       60.04       57.01      5.41 o 
  -1   6   5     1538.05     1510.20     42.05 o 
   0   6   5     5287.10     5168.49    115.00 o 
   1   6   5      337.16      354.71      9.76 o 
   2   6   5     3960.17     3520.64    319.38 o 
   3   6   5      636.41      612.53     24.84 o 
   4   6   5       78.79       68.23      8.07 o 
   5   6   5     2737.30     2631.11     92.56 o 
   6   6   5       21.09       27.34      9.18 o 
   7   6   5        5.21        0.15     10.08 o 
  -6   7   5      683.45      823.73     38.58 o 
  -5   7   5        6.96       11.62      7.91 o 
  -4   7   5      767.03      744.05     24.29 o 
  -3   7   5     1246.43     1251.92     34.55 o 
  -2   7   5      166.54      152.72      8.22 o 
  -1   7   5     2225.34     2153.67     59.32 o 
   0   7   5      388.62      351.33     10.42 o 
   1   7   5      468.00      448.53     12.41 o 
   2   7   5     2112.46     2057.36     72.67 o 
   3   7   5       12.12       11.59      9.14 o 
   4   7   5        9.06        3.79     11.43 o 
   5   7   5      206.13      226.37     14.41 o 
   6   7   5      354.24      337.68     26.88 o 
   7   7   5       40.56       54.73     13.31 o 
  -6   8   5      216.54      194.64     24.46 o 
  -5   8   5      379.26      372.51     26.72 o 
  -4   8   5      121.30      125.01      9.72 o 
  -3   8   5        0.14        1.32      6.35 o 
  -2   8   5     1623.14     1603.90     43.41 o 
  -1   8   5      327.91      287.21     18.95 o 
   0   8   5      831.87      848.43     21.14 o 
   1   8   5      571.97      591.62     16.17 o 
   2   8   5      189.35      201.44     42.88 o 
   3   8   5     1564.47     1389.76    101.89 o 
   4   8   5      488.63      435.01     20.86 o 
   5   8   5       15.47       10.80      8.30 o 
   6   8   5     1026.39     1040.51     58.87 o 
   7   8   5        0.76       -1.93     11.55 o 
  -5   9   5     1305.46     1289.18     62.19 o 
  -4   9   5       12.59        8.79      8.43 o 
  -3   9   5      906.61      912.54     33.05 o 
  -2   9   5     1624.52     1628.43     44.34 o 
  -1   9   5       11.37        9.19      7.61 o 
   0   9   5     2953.09     2908.77     74.92 o 
   1   9   5     1694.50     1705.30     39.58 o 
   2   9   5      232.84      245.81     29.17 o 
   3   9   5     1501.28     1482.87     77.96 o 
   4   9   5      359.24      313.48     23.25 o 
   5   9   5      109.48       89.23     11.67 o 
   6   9   5     1385.57     1401.43     62.64 o 
  -4  10   5       20.90       11.91      9.32 o 
  -3  10   5     1486.37     1463.79     48.48 o 
  -2  10   5       30.45       21.77      7.83 o 
  -1  10   5       15.89       12.88      8.70 o 
   0  10   5     1828.95     1827.76     48.92 o 
   1  10   5      194.44      223.05     13.21 o 
   2  10   5        1.36       14.46     16.26 o 
   3  10   5     1160.95     1144.10     44.16 o 
   4  10   5       86.67       72.52     10.69 o 
   5  10   5       84.14       92.66     12.37 o 
   6  10   5      402.41      427.77     23.87 o 
  -4  11   5       95.83       65.33     21.51 o 
  -3  11   5      713.03      697.57     37.12 o 
  -2  11   5      131.98      130.36     10.59 o 
  -1  11   5        5.35        9.14      9.65 o 
   0  11   5      248.65      231.78     14.87 o 
   1  11   5      759.68      769.40     48.66 o 
   2  11   5      317.93      389.54     33.07 o 
   3  11   5       23.56       27.45      8.95 o 
   4  11   5      606.83      532.38     25.95 o 
   5  11   5       16.08       17.70     10.83 o 
  -3  12   5        1.30       -7.26     15.86 o 
  -2  12   5      924.44      938.77     29.71 o 
  -1  12   5       41.92       32.47     18.82 o 
   0  12   5        1.77        4.29      9.79 o 
   1  12   5     2444.34     2420.05    128.23 o 
   2  12   5      103.72      107.00     19.89 o 
   3  12   5      116.51      172.59     25.54 o 
   4  12   5      968.15      789.84     44.36 o 
   5  12   5       12.56        7.55     11.76 o 
  -1  13   5       80.00       89.79     13.69 o 
   0  13   5        6.17        1.08     17.74 o 
   1  13   5     1132.01     1118.89     66.40 o 
   2  13   5        9.18       34.41     18.55 o 
   3  13   5      666.37      713.76     51.35 o 
   4  13   5       69.86       70.97     24.46 o 
  -3 -11   6       92.20       72.32     15.59 o 
  -2 -11   6      101.63       81.73     15.59 o 
  -1 -11   6       18.60        8.47      9.48 o 
   0 -11   6        1.90        5.01      9.72 o 
  -4 -10   6      300.16      283.11     16.27 o 
  -3 -10   6       46.22       26.08     13.44 o 
  -2 -10   6      596.27      578.53     32.53 o 
  -1 -10   6       57.44       51.69      9.07 o 
   0 -10   6      337.89      330.36     16.34 o 
   1 -10   6      748.85      721.19     26.92 o 
   2 -10   6       41.19       38.46      8.96 o 
   3 -10   6      150.51      110.76     22.31 o 
  -5  -9   6     1022.86     1092.97     39.92 o 
  -4  -9   6        2.17       -1.22      8.53 o 
  -3  -9   6      135.75      165.29     11.49 o 
  -2  -9   6     1705.75     1697.15     77.42 o 
  -1  -9   6        4.13        0.94      7.11 o 
   0  -9   6      279.87      261.49     18.15 o 
   1  -9   6      359.91      342.48     14.15 o 
   2  -9   6       14.36        8.16      9.72 o 
   3  -9   6      267.07      239.18     12.73 o 
  -5  -8   6     1100.81     1151.16     40.98 o 
  -4  -8   6      230.91      251.55     14.05 o 
  -3  -8   6       47.50       48.12      9.01 o 
  -2  -8   6      236.80      224.49     12.06 o 
  -1  -8   6      482.29      442.81     17.27 o 
   0  -8   6      175.62      164.25      9.84 o 
   1  -8   6        3.83        8.84      6.06 o 
   2  -8   6      512.97      526.59     17.92 o 
   3  -8   6      142.86      134.69      9.57 o 
   4  -8   6       31.02       20.53      8.47 o 
  -6  -7   6        2.22       -0.91     10.35 o 
  -5  -7   6      110.63      129.53     11.60 o 
  -4  -7   6     1444.39     1477.22     49.84 o 
  -3  -7   6       10.69        7.76      6.84 o 
  -2  -7   6        2.61       -3.63      5.70 o 
  -1  -7   6     1304.21     1333.34     35.76 o 
   0  -7   6       92.57       85.52      6.53 o 
   1  -7   6      826.40      842.21     24.21 o 
   2  -7   6     1319.98     1318.38     35.95 o 
   3  -7   6        5.98       11.38      6.28 o 
   4  -7   6      762.10      722.65     22.92 o 
   5  -7   6      267.54      299.70     19.39 o 
  -6  -6   6       15.93       14.06      9.72 o 
  -5  -6   6      263.66      258.08     14.31 o 
  -4  -6   6     1939.06     1937.22     63.95 o 
  -3  -6   6       93.44       99.76     11.16 o 
  -2  -6   6     2826.25     2724.95     87.77 o 
  -1  -6   6     1498.18     1566.59     40.42 o 
   0  -6   6      561.02      545.95     14.35 o 
   1  -6   6     1298.23     1276.68     34.22 o 
   2  -6   6     1039.03     1031.96     28.54 o 
   3  -6   6        5.62        6.34      5.54 o 
   4  -6   6      999.54     1013.74     29.37 o 
   5  -6   6       59.71       77.70     12.34 o 
  -6  -5   6        1.56        3.31      9.26 o 
  -5  -5   6      342.69      362.92     27.42 o 
  -4  -5   6     1226.40     1214.61     45.84 o 
  -3  -5   6      245.78      249.99     12.06 o 
  -2  -5   6      589.13      608.91     22.07 o 
  -1  -5   6      331.57      344.75     13.31 o 
   0  -5   6       95.10       95.95      4.61 o 
   1  -5   6     2771.23     2815.87     63.22 o 
   2  -5   6      359.23      341.21     11.75 o 
   3  -5   6        7.17       16.46      5.08 o 
   4  -5   6      108.36      125.69     11.31 o 
   5  -5   6      195.65      192.68     14.77 o 
   6  -5   6       15.33       36.02     16.40 o 
  -7  -4   6       33.10       38.98     17.74 o 
  -6  -4   6      393.59      400.56     19.04 o 
  -5  -4   6      207.71      182.75     11.25 o 
  -4  -4   6       54.00       66.35      7.46 o 
  -3  -4   6     2112.45     2086.14     67.93 o 
  -2  -4   6      590.59      616.58     21.91 o 
  -1  -4   6     1353.26     1490.39     41.12 o 
   0  -4   6     1428.35     1526.17     34.75 o 
   1  -4   6      149.90      148.22      5.59 o 
   2  -4   6     4526.51     4590.82    102.06 o 
   3  -4   6      130.79      150.23      7.28 o 
   4  -4   6        8.41        9.54      5.40 o 
   5  -4   6      606.12      648.74     27.37 o 
   6  -4   6       98.21       78.23     17.21 o 
  -7  -3   6      121.53      141.85     13.18 o 
  -6  -3   6     1858.27     1898.97     63.79 o 
  -5  -3   6        3.30        5.19      7.66 o 
  -4  -3   6      374.67      384.87     16.02 o 
  -3  -3   6     3529.67     3332.65    106.33 o 
  -2  -3   6      127.92      136.37      9.01 o 
  -1  -3   6     4402.49     4538.29    129.22 o 
   0  -3   6     1069.78     1039.85     23.85 o 
   1  -3   6      143.22      154.84      5.49 o 
   2  -3   6     4279.43     4358.03     96.91 o 
   3  -3   6      170.33      183.71      6.89 o 
   4  -3   6      725.39      686.38     20.08 o 
   6  -3   6        0.76      -10.75     13.44 o 
  -7  -2   6      488.04      514.41     23.73 o 
  -6  -2   6      992.10      982.67     35.82 o 
  -5  -2   6      106.58      115.40      9.48 o 
  -4  -2   6     2204.81     2077.11     67.66 o 
  -3  -2   6      606.16      623.32     22.45 o 
  -2  -2   6      204.32      201.35     10.08 o 
  -1  -2   6     5098.58     5484.28    146.04 o 
   0  -2   6      430.50      461.00     12.78 o 
   1  -2   6      113.59      129.03      4.56 o 
   2  -2   6     3376.32     3505.85     77.89 o 
   3  -2   6      437.19      436.20     11.74 o 
   4  -2   6       84.22       80.61      5.05 o 
   5  -2   6      250.03      257.54     19.36 o 
   6  -2   6       92.76       91.13     13.17 o 
  -7  -1   6      405.88      425.72     22.04 o 
  -6  -1   6      136.47      129.70     11.39 o 
  -5  -1   6     1156.65     1135.05     39.32 o 
  -4  -1   6      686.19      649.24     23.70 o 
  -3  -1   6       25.43       34.10      8.33 o 
  -2  -1   6      264.82      256.16     10.98 o 
  -1  -1   6      106.27       85.08      5.09 o 
   0  -1   6     3644.11     3899.80    104.12 o 
   1  -1   6      431.85      497.12     12.00 o 
   2  -1   6       33.34       34.43      3.33 o 
   3  -1   6     2217.59     2203.39     54.86 o 
   4  -1   6      163.28      156.10      8.64 o 
   5  -1   6      126.61      122.32     12.90 o 
   6  -1   6      529.13      522.61     32.26 o 
   7  -1   6      106.66      148.13     16.67 o 
  -7   0   6       65.07       69.50     11.77 o 
  -6   0   6      744.14      659.34     26.65 o 
  -5   0   6      361.02      338.27     15.85 o 
  -4   0   6      106.91       89.25     12.10 o 
  -3   0   6     5792.93     5488.28    173.74 o 
  -2   0   6     2631.73     2540.65     81.50 o 
  -1   0   6       48.94       66.32      3.53 o 
   0   0   6     8969.93     9457.16    250.82 o 
   1   0   6       57.50       44.13      2.72 o 
   2   0   6     2390.31     2529.05     56.25 o 
   3   0   6     5029.38     5001.99    110.31 o 
   4   0   6      486.40      470.72     20.21 o 
   5   0   6     1214.19     1127.27     42.30 o 
   6   0   6      470.73      480.68     30.11 o 
   7   0   6        0.20        7.80     11.29 o 
  -7   1   6        4.51       11.83     14.79 o 
  -6   1   6     1449.38     1327.01     60.49 o 
  -5   1   6      558.14      490.56     20.49 o 
  -4   1   6       31.61       20.22      5.88 o 
  -3   1   6     4340.50     4123.21    140.01 o 
  -2   1   6       27.87       31.52      3.69 o 
  -1   1   6     1453.05     1464.41     45.64 o 
   0   1   6     7722.60     8062.68    213.77 o 
   1   1   6     1976.30     2211.24     87.30 o 
   2   1   6     1044.25      996.73     25.50 o 
   3   1   6     2599.79     2476.11     85.96 o 
   4   1   6       22.78       23.18      5.88 o 
   5   1   6      707.06      675.56     27.18 o 
   6   1   6      237.58      250.98     15.15 o 
   7   1   6       17.21       14.25     11.02 o 
  -7   2   6        2.56      -15.05     15.05 o 
  -6   2   6     1031.92      833.92     43.28 o 
  -5   2   6       10.60       11.21      7.10 o 
  -4   2   6       24.02       22.49      6.46 o 
  -3   2   6     2382.58     2221.93     60.66 o 
  -2   2   6      850.36      847.99     28.05 o 
  -1   2   6      277.34      313.04     13.02 o 
   0   2   6        8.32       10.66      2.56 o 
   1   2   6      221.36      215.78     10.10 o 
   2   2   6      407.00      379.75     15.78 o 
   3   2   6      144.43      128.38      8.04 o 
   4   2   6     4423.51     4243.57    145.76 o 
   5   2   6      438.01      415.50     19.10 o 
   6   2   6      440.93      386.21     19.32 o 
   7   2   6      103.73      118.01     15.05 o 
  -7   3   6       90.73       97.86     18.28 o 
  -6   3   6      128.97      121.51     18.82 o 
  -5   3   6     1150.83     1185.83     57.80 o 
  -4   3   6        3.60       12.79      4.75 o 
  -3   3   6      134.71      145.69      9.25 o 
  -2   3   6     5708.05     5613.62    150.09 o 
  -1   3   6        7.94       10.30      3.08 o 
   0   3   6     1663.60     1469.76     46.94 o 
   1   3   6     5051.62     4899.48    130.46 o 
   2   3   6        0.28        4.59      4.70 o 
   3   3   6     1033.18     1029.92     37.51 o 
   4   3   6     3290.85     3142.13    108.72 o 
   5   3   6       29.00       38.62     12.37 o 
   6   3   6     1555.34     1532.58     56.44 o 
   7   3   6      140.54      170.49     14.12 o 
  -7   4   6      155.13      129.85     22.58 o 
  -6   4   6        1.84       -3.49     16.13 o 
  -5   4   6     3430.61     3761.53    166.41 o 
  -4   4   6      120.51      126.74      9.76 o 
  -3   4   6      652.61      640.61     35.42 o 
  -2   4   6      509.13      455.49     14.84 o 
  -1   4   6      234.54      241.08      9.34 o 
   0   4   6     4323.98     4193.79    112.45 o 
   1   4   6     3307.88     2923.83    170.51 o 
   2   4   6       16.70       29.38      5.09 o 
   3   4   6     3866.79     3758.70    210.90 o 
   4   4   6       36.83       36.38      7.39 o 
   5   4   6       98.13       92.89     10.75 o 
   6   4   6     1098.43     1100.50     42.10 o 
   7   4   6        9.59       10.01      9.75 o 
  -6   5   6      159.94      174.98     13.88 o 
  -5   5   6     1784.05     1977.89     62.23 o 
  -4   5   6       97.09       95.30      9.22 o 
  -3   5   6     1688.23     1630.82     45.55 o 
  -2   5   6     1358.05     1326.56     47.49 o 
  -1   5   6     1076.84     1066.12     30.27 o 
   0   5   6     1397.06     1434.74     39.62 o 
   1   5   6        1.70       13.83      2.51 o 
   2   5   6      432.24      412.41     28.36 o 
   3   5   6     1524.44     1445.96     51.98 o 
   4   5   6      628.03      617.56     25.14 o 
   5   5   6      152.68      136.84     10.93 o 
   6   5   6        7.81        5.93      8.38 o 
   7   5   6      143.89      142.33     13.89 o 
  -6   6   6       10.94       42.41     11.29 o 
  -5   6   6       43.14       59.58      8.09 o 
  -4   6   6     1567.89     1644.91     61.29 o 
  -3   6   6       50.48       56.40      8.80 o 
  -2   6   6      392.64      448.23     12.74 o 
  -1   6   6     1166.01     1155.84     32.97 o 
   0   6   6      528.66      499.58     13.21 o 
   1   6   6     4834.26     4943.50    109.70 o 
   2   6   6      434.89      357.81     24.20 o 
   3   6   6        9.78        8.36      6.06 o 
   4   6   6     1134.88     1138.99     42.50 o 
   5   6   6       69.41       83.55     10.07 o 
   6   6   6       45.48       57.08     10.35 o 
   7   6   6     1162.83     1203.97     47.52 o 
  -6   7   6        5.78       15.59     17.21 o 
  -5   7   6      249.30      279.69     29.93 o 
  -4   7   6     1827.77     1957.80     74.55 o 
  -3   7   6        4.71        9.54      6.06 o 
  -2   7   6     3386.87     3529.02     90.29 o 
  -1   7   6     3474.77     3458.06     93.56 o 
   0   7   6      140.43      157.58      7.37 o 
   1   7   6     3292.57     3291.03     73.80 o 
   2   7   6      442.61      413.22     18.86 o 
   3   7   6       73.61       83.17     14.38 o 
   4   7   6     2432.12     2265.04     80.53 o 
   5   7   6      218.62      199.21     19.09 o 
   6   7   6      122.63      122.05     12.83 o 
   7   7   6      161.72      184.13     20.30 o 
  -5   8   6      382.72      433.29     27.96 o 
  -4   8   6      872.30      943.92     36.93 o 
  -3   8   6        8.08        7.56      6.84 o 
  -2   8   6     1918.54     2012.15     62.02 o 
  -1   8   6      103.05      103.69      9.65 o 
   0   8   6       31.57       34.14      4.51 o 
   1   8   6     2923.48     2993.40     67.49 o 
   2   8   6       14.24       22.07      6.71 o 
   3   8   6        0.91       -4.46     11.43 o 
   4   8   6     1024.41      960.57     59.01 o 
   5   8   6      120.76      141.29     19.22 o 
   6   8   6       43.25       48.90     11.58 o 
   7   8   6       29.74       43.55     17.47 o 
  -5   9   6      539.61      551.55     68.55 o 
  -4   9   6        4.41       12.40      8.46 o 
  -3   9   6      181.03      193.98     17.71 o 
  -2   9   6      579.45      598.51     23.40 o 
  -1   9   6      257.67      256.17     14.78 o 
   0   9   6      155.34      166.81      8.92 o 
   1   9   6      264.05      272.33     11.81 o 
   2   9   6     2073.44     2091.08     74.75 o 
   3   9   6       97.62       86.49      9.72 o 
   4   9   6       42.77       45.70     21.78 o 
   5   9   6     1019.97      910.23     37.70 o 
   6   9   6        2.13       10.31     11.83 o 
  -4  10   6      700.11      650.84     36.29 o 
  -3  10   6      605.82      628.68     35.51 o 
  -2  10   6       44.73       46.17     11.61 o 
  -1  10   6     2991.03     2925.74     98.61 o 
   0  10   6      142.88      142.27     10.38 o 
   1  10   6        2.76       11.29     13.44 o 
   2  10   6     3296.66     3329.18    116.62 o 
   3  10   6       13.59       21.31      9.41 o 
   4  10   6      337.06      297.58     18.18 o 
   5  10   6      587.22      503.99     25.70 o 
   6  10   6       29.73       25.34     12.47 o 
  -4  11   6      655.72      623.70     45.70 o 
  -3  11   6      437.22      433.90     24.59 o 
  -2  11   6       13.86       16.18      8.65 o 
  -1  11   6     1144.72     1077.34     40.74 o 
   0  11   6        9.87       -5.81      6.96 o 
   1  11   6     1445.22     1433.16     79.84 o 
   2  11   6     2013.79     1940.72    104.85 o 
   3  11   6       45.63       59.69     20.97 o 
   4  11   6      348.06      321.65     20.17 o 
   5  11   6      182.67      181.36     16.10 o 
   6  11   6      205.71      172.86     28.23 o 
  -3  12   6       74.04       61.83     17.21 o 
  -2  12   6        1.09        6.65     12.75 o 
  -1  12   6      413.09      397.43     24.20 o 
   0  12   6      248.51      244.64     26.35 o 
   1  12   6        8.81       18.28     15.86 o 
   2  12   6       14.61       35.49     17.47 o 
   3  12   6      538.18      623.70     46.78 o 
   4  12   6      204.51      195.44     19.09 o 
   5  12   6       19.58       17.28     12.29 o 
  -2  13   6        5.65        8.60     15.59 o 
  -1  13   6      199.10      160.84     15.48 o 
   0  13   6      285.80      270.99     28.50 o 
   1  13   6       32.01       25.54     17.21 o 
   2  13   6      235.70      251.63     27.69 o 
   3  13   6      985.64      976.94     63.18 o 
   4  13   6        4.93       16.94     23.66 o 
  -4 -10   7       68.81       69.58     11.60 o 
  -3 -10   7      811.87      836.61     43.55 o 
  -2 -10   7        3.03       13.17     13.17 o 
  -1 -10   7      206.72      249.64     14.31 o 
   0 -10   7      240.05      253.09     14.81 o 
   1 -10   7      111.14      126.59     15.46 o 
  -5  -9   7       13.59       -0.81     14.52 o 
  -4  -9   7        4.35       17.77      9.97 o 
  -3  -9   7      941.08      975.85     35.37 o 
  -2  -9   7        0.24       -5.91     11.29 o 
  -1  -9   7      221.81      231.52     12.70 o 
   0  -9   7     1961.34     1986.62     61.44 o 
   1  -9   7       28.03       23.04      8.45 o 
   2  -9   7      536.33      504.53     18.57 o 
   3  -9   7      459.95      490.11     19.52 o 
  -5  -8   7       36.18       42.48     12.64 o 
  -4  -8   7      305.55      310.45     16.46 o 
  -3  -8   7      892.62      862.18     31.55 o 
  -2  -8   7        0.22       -4.72      7.03 o 
  -1  -8   7      681.33      671.83     30.24 o 
   0  -8   7      811.44      808.90     27.66 o 
   1  -8   7       56.92       53.62      7.18 o 
   2  -8   7      972.08      987.87     28.69 o 
   3  -8   7       36.09       38.47      8.07 o 
   4  -8   7       17.90        7.65      8.47 o 
  -6  -7   7      216.75      211.30     19.89 o 
  -5  -7   7       51.59       65.10     15.19 o 
  -4  -7   7      285.44      307.52     15.99 o 
  -3  -7   7      122.52      137.46     11.43 o 
  -2  -7   7      476.85      461.56     31.59 o 
  -1  -7   7      709.54      697.90     20.08 o 
   0  -7   7        2.96        7.28      6.00 o 
   1  -7   7      112.62      125.81     10.26 o 
   2  -7   7      264.24      248.68     14.13 o 
   3  -7   7      401.42      386.29     14.93 o 
   4  -7   7        4.34      -10.24     10.24 o 
   5  -7   7       48.51       31.18     17.47 o 
  -6  -6   7        1.11       13.17     14.52 o 
  -5  -6   7      597.86      603.84     24.57 o 
  -4  -6   7      137.90      134.23     24.46 o 
  -3  -6   7       68.57       86.58      8.53 o 
  -2  -6   7     1537.39     1502.48     51.89 o 
  -1  -6   7      175.40      178.55      7.68 o 
   0  -6   7     2229.80     2307.30     52.53 o 
   1  -6   7     1038.70     1082.80     29.59 o 
   2  -6   7       77.15       70.88      6.48 o 
   3  -6   7      914.56      927.54     26.50 o 
   4  -6   7      207.60      219.17     11.03 o 
   5  -6   7       51.74       33.69     11.59 o 
  -6  -5   7       37.00       40.60     10.18 o 
  -5  -5   7     1133.81     1122.04     39.68 o 
  -4  -5   7       18.60       14.56      7.03 o 
  -3  -5   7     1571.89     1612.72     53.63 o 
  -2  -5   7     1172.71     1130.76     55.25 o 
  -1  -5   7       87.98       89.52      7.03 o 
   0  -5   7     1221.93     1297.99     30.26 o 
   1  -5   7       36.68       45.27      4.05 o 
   2  -5   7      107.72      109.45      6.63 o 
   3  -5   7     3197.02     3031.82     77.89 o 
   4  -5   7       20.23       25.03      6.35 o 
   5  -5   7      146.43      127.97     17.74 o 
  -7  -4   7        4.84       -1.88     13.17 o 
  -6  -4   7      799.44      805.72     30.97 o 
  -5  -4   7      828.18      823.69     30.46 o 
  -4  -4   7      139.11      134.24      9.64 o 
  -3  -4   7     3060.63     2905.52     93.63 o 
  -2  -4   7       74.22       89.21      7.22 o 
  -1  -4   7       47.25       42.21      7.26 o 
   0  -4   7     1154.16     1199.61     27.79 o 
   1  -4   7      663.14      677.80     16.67 o 
   2  -4   7      397.30      418.36     11.55 o 
   3  -4   7      226.69      251.57     12.28 o 
   4  -4   7      542.11      525.26     22.71 o 
   5  -4   7      217.85      193.83     19.62 o 
   6  -4   7        5.24       15.59     15.05 o 
  -7  -3   7      269.97      304.06     22.31 o 
  -6  -3   7      235.40      254.19     15.00 o 
  -5  -3   7      111.09       98.02     17.61 o 
  -4  -3   7       39.44       38.94      6.84 o 
  -3  -3   7      442.95      405.41     25.81 o 
  -2  -3   7     1574.93     1518.84     98.53 o 
  -1  -3   7      325.91      324.20     17.47 o 
   0  -3   7      239.55      232.02      7.33 o 
   1  -3   7     1234.85     1310.70     29.98 o 
   2  -3   7        3.25        7.53      3.16 o 
   3  -3   7       43.91       50.71      7.15 o 
   4  -3   7     2022.32     2009.97     68.39 o 
   6  -3   7       91.76       72.32     16.40 o 
  -7  -2   7      443.23      431.11     26.21 o 
  -6  -2   7      302.23      287.06     16.19 o 
  -5  -2   7     2231.46     2104.35     70.30 o 
  -4  -2   7      857.81      856.10     30.44 o 
  -3  -2   7       30.69       35.27      5.88 o 
  -2  -2   7     3928.40     3608.49    114.66 o 
  -1  -2   7      962.40     1003.02     27.95 o 
   0  -2   7      151.84      164.97      8.50 o 
   1  -2   7     6980.55     7275.29    160.46 o 
   2  -2   7      129.77      147.83      5.54 o 
   3  -2   7     1184.52     1172.30     27.40 o 
   4  -2   7      646.99      713.85     27.24 o 
   5  -2   7       47.38       34.95      9.95 o 
   6  -2   7      402.61      377.98     26.35 o 
  -7  -1   7      538.40      573.10     26.18 o 
  -6  -1   7      129.33      103.65     11.36 o 
  -5  -1   7     2181.29     2003.85     66.52 o 
  -4  -1   7      355.59      337.42     26.35 o 
  -3  -1   7       52.48       47.56      5.97 o 
  -2  -1   7     6518.34     6135.39    194.09 o 
  -1  -1   7      325.20      342.81     13.35 o 
   0  -1   7     1356.98     1474.77     40.22 o 
   1  -1   7     2540.16     2554.82     56.85 o 
   2  -1   7      377.94      391.85     17.97 o 
   3  -1   7      928.32      896.48     21.34 o 
   4  -1   7      392.49      358.56     17.19 o 
   5  -1   7      130.59      149.20     14.25 o 
   6  -1   7      413.37      431.75     28.50 o 
   7  -1   7        3.88       19.62     12.10 o 
  -7   0   7       40.17       36.47     11.36 o 
  -6   0   7        5.89        3.27      8.72 o 
  -5   0   7      527.29      480.69     20.46 o 
  -4   0   7      218.97      203.71     11.40 o 
  -3   0   7        6.07        7.80      7.12 o 
  -2   0   7     3123.44     3049.64     97.71 o 
  -1   0   7     2866.66     2920.50     78.38 o 
   0   0   7      550.98      591.53     17.09 o 
   1   0   7      105.45      118.94      5.50 o 
   2   0   7      879.94      850.89     19.91 o 
   3   0   7      168.28      171.88      6.19 o 
   4   0   7      402.38      383.25     18.06 o 
   5   0   7     1036.08     1031.91     39.44 o 
   6   0   7      102.60      103.23     13.44 o 
   7   0   7      272.07      279.59     23.39 o 
  -7   1   7      265.42      238.46     22.58 o 
  -6   1   7      456.43      410.61     66.40 o 
  -5   1   7       13.86        0.00      7.41 o 
  -4   1   7     2646.83     2326.09     76.13 o 
  -3   1   7       76.00       67.93      6.84 o 
  -2   1   7      389.10      384.47     17.88 o 
  -1   1   7     5420.38     5349.87    228.76 o 
   0   1   7      552.18      634.03     18.32 o 
   1   1   7     3450.93     3651.46    100.90 o 
   2   1   7     4233.09     4125.25    131.12 o 
   3   1   7      158.24      150.29      7.05 o 
   4   1   7     1363.44     1276.98     46.67 o 
   5   1   7      457.56      455.63     21.09 o 
   6   1   7       70.78       63.83     10.62 o 
   7   1   7      519.38      476.37     31.72 o 
  -7   2   7      904.83      828.55     45.70 o 
  -6   2   7       64.96       40.86     13.44 o 
  -5   2   7      150.02      154.47     11.31 o 
  -4   2   7     2992.04     2638.07    126.62 o 
  -3   2   7      193.82      187.92     14.79 o 
  -2   2   7     2167.41     1914.31     62.64 o 
  -1   2   7     4708.83     4293.87    115.02 o 
   0   2   7       10.99       18.17      3.00 o 
   1   2   7     3808.19     4001.13    106.72 o 
   2   2   7      629.47      560.00     22.15 o 
   3   2   7      201.00      187.89     10.84 o 
   4   2   7     4818.42     4521.23    155.64 o 
   5   2   7       89.28       78.76      9.10 o 
   6   2   7        0.24        0.88      7.85 o 
   7   2   7      296.18      291.22     18.52 o 
  -7   3   7      698.31      644.13     38.71 o 
  -5   3   7      318.00      317.22     23.39 o 
  -4   3   7     1162.78     1136.38     61.03 o 
  -3   3   7      516.04      513.90     16.74 o 
  -2   3   7      540.26      498.76     28.21 o 
  -1   3   7     1508.93     1468.29     64.61 o 
   0   3   7     3502.36     3144.24     84.46 o 
   1   3   7     2039.69     2029.51     74.56 o 
   2   3   7       81.31       89.53      7.08 o 
   3   3   7        6.27        7.08      5.03 o 
   4   3   7       20.11       24.34      6.18 o 
   5   3   7      967.96      898.23     34.79 o 
   6   3   7        3.63       -4.36      8.07 o 
   7   3   7      106.61      116.15     12.77 o 
  -6   4   7      383.59      419.38     31.18 o 
  -5   4   7       19.89       32.26     13.98 o 
  -4   4   7       39.39       49.54     11.69 o 
  -3   4   7     2628.49     2635.15     72.10 o 
  -2   4   7      351.87      331.41     12.04 o 
  -1   4   7     1123.34     1121.25     51.97 o 
   0   4   7     2738.93     2513.18     68.13 o 
   1   4   7       53.68       74.23     18.55 o 
   2   4   7     5137.48     4722.59    184.56 o 
   3   4   7      780.72      742.90     28.86 o 
   4   4   7       69.77       59.06      7.49 o 
   5   4   7     2248.45     2221.39     79.02 o 
   6   4   7      194.03      192.46     14.01 o 
   7   4   7      157.55      132.63     13.56 o 
  -6   5   7      686.06      784.85     30.33 o 
  -5   5   7       68.38       65.60     14.79 o 
  -4   5   7      715.78      789.91     30.41 o 
  -3   5   7     5503.16     5680.27    152.27 o 
  -2   5   7        8.62       12.42      4.65 o 
  -1   5   7     3636.09     3553.79    110.94 o 
   0   5   7     1817.00     1762.05     48.56 o 
   1   5   7       94.97       93.98      4.05 o 
   2   5   7     2498.52     2375.84     85.62 o 
   3   5   7     1453.83     1340.22     48.87 o 
   4   5   7      182.86      161.51     11.56 o 
   5   5   7     2169.24     2130.80     76.07 o 
   6   5   7       69.33       77.06     10.98 o 
   7   5   7      276.75      268.74     20.70 o 
  -6   6   7      737.90      895.83     33.29 o 
  -5   6   7        4.45       18.47      9.03 o 
  -4   6   7     1663.57     1819.75     48.68 o 
  -3   6   7      115.23      130.12     10.37 o 
  -2   6   7      264.47      284.43     11.72 o 
  -1   6   7     2334.20     2271.76     62.09 o 
   0   6   7      169.51      185.09      6.90 o 
   1   6   7       12.82       21.89      4.23 o 
   2   6   7     1793.41     1588.05    179.18 o 
   3   6   7      462.28      400.50     40.86 o 
   4   6   7       18.17       13.97      7.04 o 
   5   6   7      445.71      462.28     23.93 o 
   6   6   7      365.29      329.48     18.98 o 
   7   6   7      108.18      108.93     13.97 o 
  -5   7   7      339.00      389.04     19.66 o 
  -4   7   7      904.09      948.09     28.25 o 
  -3   7   7      434.17      456.48     20.02 o 
  -2   7   7       49.68       60.32      6.45 o 
  -1   7   7      286.34      298.53     11.97 o 
   0   7   7     1239.77     1330.99     31.26 o 
   1   7   7     1242.92     1323.45     31.04 o 
   2   7   7        1.17        1.44      6.11 o 
   3   7   7     2610.31     2288.80    143.83 o 
   4   7   7       15.40        8.82      7.88 o 
   5   7   7      170.05      168.55     13.62 o 
   6   7   7     1086.20     1045.02     41.98 o 
   7   7   7       54.92       77.07     21.64 o 
  -5   8   7      489.44      523.98     23.75 o 
  -4   8   7        2.48        3.62     10.17 o 
  -3   8   7     1589.11     1713.07     46.33 o 
  -2   8   7      564.70      594.08     20.22 o 
  -1   8   7       46.28       32.51      7.71 o 
   0   8   7     3701.13     3909.86     87.77 o 
   1   8   7        3.25       15.43      6.91 o 
   2   8   7      304.21      309.30     16.85 o 
   3   8   7     2667.03     2341.19    123.40 o 
   4   8   7       99.42       83.64     10.89 o 
   5   8   7      542.43      530.17     25.57 o 
   6   8   7      711.21      754.14     33.54 o 
   7   8   7        0.12       -0.81     17.47 o 
  -5   9   7      253.76      268.37     38.44 o 
  -4   9   7        6.98       10.81      8.48 o 
  -3   9   7     1722.80     1794.70     58.03 o 
  -2   9   7       85.43       98.95      9.32 o 
  -1   9   7       20.11       19.17      8.35 o 
   0   9   7     2521.58     2536.90     65.79 o 
   1   9   7       39.73       55.89      8.39 o 
   2   9   7      648.52      694.59     29.16 o 
   3   9   7      520.47      526.47     24.48 o 
   4   9   7      135.70      111.35     16.94 o 
   5   9   7      515.55      486.41     24.99 o 
   6   9   7       17.99       24.60     12.14 o 
  -4  10   7       11.51       14.80      9.50 o 
  -3  10   7      716.83      759.58     24.81 o 
  -2  10   7      204.46      215.39     11.62 o 
  -1  10   7       29.60       43.99     12.90 o 
   0  10   7      110.00      110.43      8.40 o 
   1  10   7      910.96      959.20     55.92 o 
   2  10   7        1.90       10.32     21.24 o 
   3  10   7       56.62       68.03     12.37 o 
   4  10   7      264.85      252.42     17.25 o 
   5  10   7       60.10       62.95     18.01 o 
   6  10   7      163.82      142.83     16.21 o 
  -3  11   7        0.01       -4.44      8.85 o 
  -2  11   7     1652.59     1703.99     51.04 o 
  -1  11   7       16.68       30.99     10.46 o 
   0  11   7      108.20      123.40     19.62 o 
   1  11   7      573.25      615.09     41.40 o 
   2  11   7       58.07       97.32     19.36 o 
   3  11   7      995.18      970.79     39.62 o 
   4  11   7      826.86      766.79     34.49 o 
   5  11   7        0.36      -13.42     21.24 o 
  -3  12   7       98.90      100.81     18.01 o 
  -2  12   7     1784.41     1800.37     56.46 o 
  -1  12   7        9.40        7.06     10.91 o 
   0  12   7      463.91      471.54     36.56 o 
   1  12   7      791.53      783.38     49.73 o 
   2  12   7        1.06        9.95     16.67 o 
   3  12   7      589.33      651.12     47.85 o 
   4  12   7        5.14       -2.65     10.48 o 
   5  12   7       17.46        9.14     13.98 o 
   0  13   7      755.30      668.59     46.51 o 
   1  13   7      204.81      216.41     25.27 o 
   2  13   7      128.32      101.62     21.78 o 
   3  13   7      286.05      330.67     33.60 o 
  -2 -10   8      175.66      155.12     18.01 o 
  -1 -10   8       27.90       37.37     14.52 o 
   0 -10   8      414.23      408.36     28.77 o 
  -4  -9   8       15.74        4.22     10.14 o 
  -3  -9   8       71.21       68.82     10.71 o 
  -2  -9   8       11.87       -5.65     12.10 o 
  -1  -9   8       86.68       70.17     13.98 o 
   0  -9   8      468.19      456.47     19.40 o 
   1  -9   8       96.84      115.84     12.50 o 
   2  -9   8        7.23       -1.32     14.52 o 
   3  -9   8       78.41       50.54     19.62 o 
  -5  -8   8       39.56       34.14     15.32 o 
  -4  -8   8      992.57     1021.64     37.38 o 
  -3  -8   8       19.76       23.04     10.75 o 
  -2  -8   8      423.57      437.00     19.28 o 
  -1  -8   8      691.83      655.96     34.68 o 
   0  -8   8       24.31       29.24      7.62 o 
   1  -8   8     1136.44     1127.42     37.11 o 
   2  -8   8      247.37      263.76     12.38 o 
   3  -8   8      167.45      158.80     10.79 o 
   4  -8   8      638.13      657.84     41.13 o 
  -5  -7   8      102.65      111.79     12.06 o 
  -4  -7   8     1374.76     1457.64     50.30 o 
  -3  -7   8        2.09        8.01      7.98 o 
  -2  -7   8     1517.83     1520.82     51.28 o 
  -1  -7   8      362.17      351.69     20.97 o 
   0  -7   8       60.78       67.13     13.31 o 
   1  -7   8     1743.73     1697.10     52.67 o 
   2  -7   8      160.39      161.68      9.33 o 
   3  -7   8        2.96       -0.65      6.89 o 
   4  -7   8      519.58      541.60     35.22 o 
  -6  -6   8       24.43       19.62     13.98 o 
  -5  -6   8      387.70      358.63     18.45 o 
  -4  -6   8      251.74      245.98     14.01 o 
  -3  -6   8      101.94      100.47     10.08 o 
  -2  -6   8      878.13      898.37     31.85 o 
  -1  -6   8       24.56       17.21      6.46 o 
   0  -6   8        0.28       -4.38      4.40 o 
   1  -6   8      676.34      706.21     20.78 o 
   2  -6   8      182.73      173.92      8.90 o 
   3  -6   8        0.39        7.87      6.31 o 
   4  -6   8       13.40       20.41     10.45 o 
   5  -6   8       59.61       47.85     16.67 o 
  -6  -5   8      438.65      472.31     34.55 o 
  -5  -5   8      169.52      175.14     12.67 o 
  -4  -5   8      368.80      335.57     16.46 o 
  -3  -5   8      378.45      375.76     16.68 o 
  -2  -5   8       72.98       67.24      9.14 o 
  -1  -5   8     2326.05     2292.67     95.71 o 
   0  -5   8      374.29      376.52     14.29 o 
   1  -5   8      110.84      113.46      6.17 o 
   2  -5   8     1555.82     1621.99     42.79 o 
   3  -5   8       40.41       44.11      6.34 o 
   4  -5   8      232.24      210.37     14.22 o 
   5  -5   8      445.80      478.53     33.60 o 
  -6  -4   8      433.14      468.35     22.31 o 
  -5  -4   8        1.87        1.23      8.31 o 
  -4  -4   8     1113.29     1136.42     42.34 o 
  -3  -4   8      650.12      629.67     23.51 o 
  -2  -4   8       80.61       77.08      7.49 o 
  -1  -4   8     4825.29     4805.59    152.97 o 
   0  -4   8      521.46      530.44     13.71 o 
   1  -4   8     1848.24     1899.57     43.18 o 
   2  -4   8     1940.68     2004.33     51.81 o 
   3  -4   8        1.55        0.72      4.79 o 
   4  -4   8      528.09      472.19     22.31 o 
   5  -4   8      508.42      511.32     33.87 o 
  -7  -3   8      436.25      476.11     31.18 o 
  -6  -3   8      123.57      117.47     11.97 o 
  -5  -3   8        0.22        4.32      8.04 o 
  -4  -3   8     1789.52     1685.15     56.19 o 
  -3  -3   8      173.50      148.18      9.56 o 
  -2  -3   8      314.23      295.44     16.80 o 
  -1  -3   8     2812.91     2828.85     90.88 o 
   0  -3   8     3803.85     3923.96    104.92 o 
   1  -3   8      171.44      183.74      6.70 o 
   2  -3   8     2125.46     2187.09     49.32 o 
   3  -3   8       31.30       37.45      4.84 o 
   4  -3   8      204.84      192.79     12.77 o 
   6  -3   8      159.45      213.72     22.58 o 
  -7  -2   8      363.61      408.53     30.11 o 
  -6  -2   8        3.83       -2.13      8.84 o 
  -5  -2   8      333.37      329.29     16.95 o 
  -4  -2   8      618.82      602.00     26.35 o 
  -3  -2   8      535.55      537.72     20.66 o 
  -2  -2   8        1.01        8.72      5.31 o 
  -1  -2   8       39.84       32.95      5.12 o 
   0  -2   8      502.83      517.49     19.02 o 
   1  -2   8       54.17       69.80      3.82 o 
   2  -2   8      243.45      243.89      7.85 o 
   3  -2   8     2705.39     2593.99     58.36 o 
   4  -2   8       69.28       72.85     10.75 o 
   5  -2   8      668.71      578.53     34.68 o 
   6  -2   8      346.25      375.02     26.61 o 
  -7  -1   8       20.11       31.42     11.90 o 
  -6  -1   8      514.63      520.65     23.19 o 
  -5  -1   8       18.93       13.46      8.17 o 
  -4  -1   8      131.43      121.36      9.12 o 
  -3  -1   8     3795.93     3769.88    120.66 o 
  -2  -1   8        4.29        5.79      4.82 o 
  -1  -1   8      814.64      815.00     28.09 o 
   0  -1   8     4110.47     4317.53    115.41 o 
   1  -1   8      188.34      191.17      8.93 o 
   2  -1   8      859.90      896.80     22.58 o 
   3  -1   8     2263.43     2130.61     58.69 o 
   4  -1   8       16.80        8.95      6.45 o 
   5  -1   8     1296.71     1271.05     67.48 o 
   6  -1   8       95.36      105.11     14.25 o 
  -7   0   8       27.61       17.94     11.94 o 
  -6   0   8     2160.59     2015.23     68.21 o 
  -5   0   8       13.94       14.50      8.15 o 
  -4   0   8      407.44      365.01     16.51 o 
  -3   0   8     1428.94     1354.74     51.21 o 
  -2   0   8      434.33      389.91     18.55 o 
  -1   0   8     1863.44     1823.15     49.68 o 
   0   0   8     1146.03     1143.16     31.78 o 
   1   0   8      413.74      409.34     14.36 o 
   2   0   8     2640.51     2561.62     57.32 o 
   3   0   8      590.76      607.21     24.51 o 
   4   0   8        0.70       -3.55      6.11 o 
   5   0   8      693.89      688.88     29.02 o 
   6   0   8       22.38       20.97     10.75 o 
   7   0   8       77.72       58.61     14.25 o 
  -7   1   8       60.70       48.39     16.40 o 
  -6   1   8     1912.67     1757.05     60.44 o 
  -5   1   8       68.18       64.18     15.32 o 
  -4   1   8      371.92      306.01     26.08 o 
  -3   1   8      205.63      186.34     19.36 o 
  -2   1   8     1089.54      999.94     34.22 o 
  -1   1   8     1005.78     1017.48     38.70 o 
   0   1   8      719.59      727.45     21.04 o 
   1   1   8      675.04      661.56     22.49 o 
   2   1   8      497.14      485.07     15.10 o 
   3   1   8     1455.85     1327.03     48.28 o 
   4   1   8      407.13      419.42     19.32 o 
   5   1   8       21.14       13.48      9.68 o 
   6   1   8      621.03      611.60     37.10 o 
   7   1   8        0.92       -2.96     11.56 o 
  -6   2   8        3.18       14.79     13.44 o 
  -5   2   8     1698.22     1498.89     54.98 o 
  -4   2   8       25.31       21.61      7.13 o 
  -3   2   8        4.77        5.51      5.89 o 
  -2   2   8     2482.81     2192.35     71.36 o 
  -1   2   8      301.66      279.30     10.32 o 
   0   2   8     3430.29     3302.51    128.53 o 
   1   2   8     3762.19     3967.52    137.55 o 
   2   2   8      213.12      221.10      8.41 o 
   3   2   8     1064.79     1120.62     81.99 o 
   4   2   8      155.68      156.03     11.02 o 
   5   2   8       87.76       65.21     10.22 o 
   6   2   8     1331.36     1291.65     49.23 o 
   7   2   8      106.12      120.44     16.94 o 
  -6   3   8      197.44      186.57     19.36 o 
  -5   3   8     1892.92     1725.18     58.75 o 
  -4   3   8       19.06        1.08      9.95 o 
  -3   3   8     2625.11     2629.68     85.72 o 
  -2   3   8     3306.49     3060.95    145.71 o 
  -1   3   8       10.64       18.87      3.83 o 
   0   3   8     4440.99     3947.99    106.13 o 
   1   3   8      928.67      960.53     27.28 o 
   2   3   8      217.92      221.47     12.35 o 
   3   3   8     3182.28     3146.30    109.22 o 
   4   3   8      181.42      169.81     11.20 o 
   5   3   8       30.55       59.25     32.93 o 
   6   3   8      360.99      356.30     19.75 o 
   7   3   8       53.27       65.99     12.13 o 
  -5   4   8      781.47      817.26     44.36 o 
  -4   4   8      125.18      114.51     22.04 o 
  -3   4   8     1893.83     1924.86     53.54 o 
  -2   4   8        6.54       14.97      4.70 o 
  -1   4   8       11.28       18.00      4.29 o 
   0   4   8     4209.86     3904.04    104.99 o 
   1   4   8      475.36      472.32     14.91 o 
   2   4   8      270.75      267.51     13.97 o 
   3   4   8     1304.56     1230.55     45.40 o 
   4   4   8       21.07       26.57      7.32 o 
   5   4   8        6.99        8.98      7.87 o 
   6   4   8       26.73       27.77      9.68 o 
   7   4   8      308.64      297.23     28.09 o 
  -6   5   8       50.48       50.27     18.01 o 
  -5   5   8       21.87       29.30     14.52 o 
  -4   5   8      524.96      602.19     33.07 o 
  -3   5   8      474.86      507.98     17.62 o 
  -2   5   8      879.13      928.70     27.47 o 
  -1   5   8      634.06      624.21     24.52 o 
   0   5   8       48.08       50.51      4.73 o 
   1   5   8     3079.52     2878.22    121.71 o 
   2   5   8        7.49        5.71      6.07 o 
   3   5   8      424.23      412.48     19.17 o 
   4   5   8     2433.22     2296.67     81.73 o 
   5   5   8        0.35       -5.83      7.60 o 
   6   5   8       80.27       52.21     10.79 o 
   7   5   8      489.93      473.96     34.68 o 
  -6   6   8        3.32        6.18     17.21 o 
  -5   6   8      619.03      668.75     26.20 o 
  -4   6   8     1065.01     1169.97     56.99 o 
  -3   6   8       50.51       66.99      9.15 o 
  -2   6   8     6521.70     6601.47    176.39 o 
  -1   6   8      580.68      586.81     18.80 o 
   0   6   8        2.32       17.98      3.34 o 
   1   6   8     6127.81     5566.03    190.88 o 
   2   6   8       17.63        5.91      7.26 o 
   3   6   8      576.93      535.03     61.29 o 
   4   6   8     1832.21     1650.05     60.24 o 
   5   6   8       24.12       24.41      9.40 o 
   6   6   8      487.14      476.35     24.52 o 
   7   6   8      117.72      117.86     22.99 o 
  -5   7   8      547.76      619.99     25.35 o 
  -4   7   8      918.97      996.62     29.40 o 
  -3   7   8       17.57       35.03      6.87 o 
  -2   7   8     1236.84     1336.07     38.77 o 
  -1   7   8        1.47        3.75      4.91 o 
   0   7   8     1083.77     1193.84     28.27 o 
   1   7   8     2735.69     2739.95     96.11 o 
   2   7   8      440.54      402.57     19.59 o 
   3   7   8      666.46      600.09     37.91 o 
   4   7   8      309.80      271.56     27.29 o 
   5   7   8      102.73      123.58     12.75 o 
   6   7   8      361.86      373.05     21.77 o 
  -5   8   8      353.16      392.22     27.29 o 
  -4   8   8      131.94      127.13     10.16 o 
  -3   8   8      112.43      129.20      9.45 o 
  -2   8   8      274.99      314.19     13.38 o 
  -1   8   8     1501.34     1609.51     55.79 o 
   0   8   8       33.03       40.99      4.88 o 
   1   8   8       43.50       46.96     11.69 o 
   2   8   8     1310.13     1350.67     50.52 o 
   3   8   8        5.09        8.65      8.18 o 
   4   8   8      475.93      411.66     21.42 o 
   5   8   8      641.25      603.32     27.90 o 
   6   8   8       71.86       86.03     16.26 o 
  -4   9   8     1039.60     1110.08     54.99 o 
  -3   9   8       38.85       55.49      8.42 o 
  -2   9   8       43.85       51.89      7.46 o 
  -1   9   8     1785.08     1860.33     69.22 o 
   0   9   8       79.16       92.45      7.34 o 
   1   9   8      844.37      901.47     35.51 o 
   2   9   8     2276.43     2248.17     80.79 o 
   3   9   8        6.05       10.67      8.54 o 
   4   9   8      490.39      425.86     22.02 o 
   5   9   8      366.88      350.48     21.16 o 
   6   9   8       65.82       76.86     14.02 o 
  -4  10   8     1130.25     1115.31     45.64 o 
  -3  10   8        2.85        5.15      8.27 o 
  -2  10   8      543.07      553.73     19.88 o 
  -1  10   8     1328.40     1405.49     50.38 o 
   0  10   8       33.03       27.15     14.52 o 
   1  10   8      676.89      729.35     45.97 o 
   2  10   8      791.23      775.40     54.44 o 
   3  10   8      188.30      201.69     23.25 o 
   4  10   8      894.77      778.66     37.77 o 
   5  10   8       12.15       15.70     11.74 o 
   6  10   8        4.57       10.75     22.85 o 
  -3  11   8      185.59      185.60     15.95 o 
  -2  11   8      136.42      127.13     12.41 o 
  -1  11   8       71.84       52.90     10.44 o 
   0  11   8      658.42      637.94     42.74 o 
   1  11   8      287.30      266.95     25.54 o 
   2  11   8       12.40       18.01     16.40 o 
   3  11   8      800.63      771.09     33.93 o 
   4  11   8      249.41      224.33     17.15 o 
   5  11   8      380.19      295.96     43.69 o 
  -2  12   8       65.28       55.65     10.15 o 
  -1  12   8      207.43      162.38     23.66 o 
   0  12   8     1216.49     1153.03     67.48 o 
   1  12   8        8.15       14.25     16.13 o 
   2  12   8      707.72      733.38     49.20 o 
   3  12   8      298.01      286.85     31.18 o 
   4  12   8        6.45       12.67     15.46 o 
  -2  13   8       20.79       13.71     15.59 o 
   0  13   8      151.09      107.00     21.51 o 
   1  13   8      214.83      198.94     24.46 o 
   2  13   8      794.59      770.48     51.89 o 
   3  13   8      142.75      165.87     26.61 o 
  -3  -9   9      485.55      492.24     30.65 o 
  -2  -9   9        3.91      -13.44     13.44 o 
  -1  -9   9      396.02      392.23     26.88 o 
   0  -9   9       69.31       49.45      9.74 o 
   1  -9   9       13.10       15.41      9.15 o 
  -4  -8   9      973.97     1040.13     38.53 o 
  -3  -8   9      131.66      146.24     12.51 o 
  -2  -8   9       48.09       50.75     11.69 o 
  -1  -8   9      120.25      108.61     15.05 o 
   0  -8   9        2.98       12.64      7.74 o 
   1  -8   9      103.07      131.05     16.26 o 
   2  -8   9      280.74      283.95     15.50 o 
   3  -8   9       69.76       59.26      9.09 o 
  -5  -7   9      105.68      110.66     12.55 o 
  -4  -7   9       31.31       24.23     10.22 o 
  -3  -7   9      794.06      830.08     31.17 o 
  -2  -7   9      206.91      196.76     12.35 o 
  -1  -7   9      102.91      116.57     10.17 o 
   0  -7   9      473.53      448.92     17.95 o 
   1  -7   9      113.90      123.40      9.95 o 
   2  -7   9       14.80        5.09      7.85 o 
   3  -7   9      917.98      960.74     28.51 o 
   4  -7   9       14.06        1.00     11.60 o 
  -5  -6   9      265.58      271.98     16.19 o 
  -4  -6   9        3.10        2.22      8.72 o 
  -3  -6   9     1317.81     1320.22     45.67 o 
  -2  -6   9      355.59      382.89     17.36 o 
  -1  -6   9      139.88      143.00     11.43 o 
   0  -6   9     2077.92     2102.02     54.03 o 
   1  -6   9       26.99       16.60      6.84 o 
   2  -6   9      495.09      486.35     16.93 o 
   3  -6   9     1070.85     1150.27     32.60 o 
   4  -6   9       74.96       84.92     12.51 o 
  -6  -5   9      707.01      779.62     42.21 o 
  -5  -5   9       64.82       64.90     10.82 o 
  -4  -5   9       17.62       13.92      8.53 o 
  -3  -5   9     2383.78     2211.26     72.62 o 
  -2  -5   9        0.53        7.71      6.94 o 
  -1  -5   9        1.60        9.10      6.37 o 
   0  -5   9      815.04      849.44     23.58 o 
   1  -5   9      201.44      213.06      9.33 o 
   2  -5   9      299.56      296.17     11.73 o 
   3  -5   9      213.27      243.97     10.83 o 
   4  -5   9      194.86      205.65     14.71 o 
   5  -5   9       91.57      105.11     18.01 o 
  -6  -4   9      196.94      198.86     15.04 o 
  -5  -4   9      164.34      150.88     12.48 o 
  -4  -4   9      219.23      197.76     12.61 o 
  -3  -4   9       15.57       28.70      7.41 o 
  -2  -4   9      739.54      748.79     27.11 o 
  -1  -4   9      337.29      330.80     14.88 o 
   0  -4   9       17.82       23.76      8.87 o 
   1  -4   9     1611.48     1614.51     37.04 o 
   2  -4   9       11.94        6.30      5.99 o 
   3  -4   9      379.52      380.35     38.98 o 
   4  -4   9      645.23      614.56     37.64 o 
   5  -4   9       45.96       54.04     15.05 o 
  -6  -3   9        0.30        4.32      9.99 o 
  -5  -3   9     1577.29     1536.73     53.03 o 
  -4  -3   9       72.47       61.73      8.36 o 
  -3  -3   9       30.79       32.94      7.22 o 
  -2  -3   9     3830.92     3709.96    118.86 o 
  -1  -3   9      669.66      663.35     24.25 o 
   0  -3   9     1637.01     1706.39     56.11 o 
   1  -3   9     1559.38     1621.48     41.90 o 
   2  -3   9       59.94       74.14      5.64 o 
   3  -3   9      848.70      868.32     24.30 o 
   4  -3   9      641.55      669.40     38.44 o 
   6  -3   9      401.89      398.14     31.72 o 
  -6  -2   9       45.55       29.46     10.68 o 
  -5  -2   9     1428.42     1358.49     47.55 o 
  -4  -2   9        1.38        7.78      7.41 o 
  -3  -2   9      387.57      356.90     15.85 o 
  -2  -2   9     1984.07     1928.33     63.30 o 
  -1  -2   9        6.97        9.68      5.51 o 
   0  -2   9     2139.00     2301.80     74.75 o 
   1  -2   9       74.32       76.62      4.25 o 
   2  -2   9        3.35        7.11      3.30 o 
   3  -2   9     1839.49     1705.84     47.62 o 
   4  -2   9      101.71      107.26     12.37 o 
   5  -2   9       13.63       17.21     10.22 o 
   6  -2   9      342.13      366.69     26.88 o 
  -6  -1   9       35.49       37.16     10.92 o 
  -5  -1   9      969.18      938.15     34.85 o 
  -4  -1   9      812.37      733.99     27.87 o 
  -3  -1   9      115.93      110.55     12.10 o 
  -2  -1   9      500.92      464.51     18.56 o 
  -1  -1   9     2272.95     2255.28     73.25 o 
   0  -1   9      333.18      338.89     11.40 o 
   1  -1   9      197.68      204.06      8.64 o 
   2  -1   9      620.41      658.51     17.85 o 
   3  -1   9       11.84       10.83      4.96 o 
   4  -1   9      703.66      638.01     26.67 o 
   5  -1   9       75.46      104.58     13.71 o 
   6  -1   9       55.05       51.62     12.90 o 
  -6   0   9      198.22      181.27     14.81 o 
  -5   0   9        8.44        4.90      8.46 o 
  -4   0   9     1572.98     1420.31     48.80 o 
  -3   0   9       47.81       37.69      7.22 o 
  -2   0   9     1074.09     1056.87     36.21 o 
  -1   0   9     3818.40     3724.41    119.11 o 
   0   0   9       86.56       87.42      5.05 o 
   1   0   9     3229.63     3312.14     89.07 o 
   2   0   9      883.88      853.56     29.66 o 
   3   0   9       18.61       12.62      6.02 o 
   4   0   9     2411.18     2248.14     79.82 o 
   5   0   9      325.94      368.22     19.18 o 
   6   0   9       47.67       40.33     12.10 o 
  -6   1   9       56.45       51.33     13.04 o 
  -5   1   9      561.83      498.83     34.95 o 
  -4   1   9     3453.36     3085.78    100.63 o 
  -3   1   9       14.49        9.65      6.56 o 
  -2   1   9     1450.89     1321.32     44.36 o 
  -1   1   9     1619.23     1544.76     51.23 o 
   0   1   9        1.12        5.89      3.43 o 
   1   1   9     3718.06     3744.94    100.18 o 
   2   1   9      308.04      286.82     10.46 o 
   3   1   9      165.12      178.78     11.21 o 
   4   1   9     1584.68     1607.09     58.26 o 
   5   1   9        1.36       -4.46      7.71 o 
   6   1   9        2.31        9.69      9.30 o 
  -6   2   9        3.37       -4.30     13.44 o 
  -5   2   9      793.91      678.28     27.52 o 
  -4   2   9       73.05       74.34     15.73 o 
  -3   2   9      399.44      385.16     29.30 o 
  -2   2   9     1864.61     1627.44     54.12 o 
  -1   2   9       41.81       61.05      4.97 o 
   0   2   9      339.92      302.55     17.14 o 
   1   2   9      533.87      528.96     16.31 o 
   2   2   9      696.42      691.42     26.90 o 
   3   2   9      181.47      187.45     15.32 o 
   4   2   9      260.22      261.41     15.04 o 
   5   2   9      438.04      420.11     29.57 o 
   6   2   9       12.71       18.46      9.69 o 
   7   2   9       45.43       22.58     13.71 o 
  -6   3   9      327.64      280.66     23.66 o 
  -5   3   9      268.64      256.83     15.42 o 
  -4   3   9      376.49      329.06     16.68 o 
  -3   3   9      613.13      605.96     23.68 o 
  -2   3   9       68.11       64.35     10.48 o 
  -1   3   9     1851.87     1780.58     62.44 o 
   0   3   9       17.55       29.69      7.96 o 
   1   3   9       96.35      100.14      5.81 o 
   2   3   9     4702.01     4610.22    158.11 o 
   3   3   9      388.20      372.39     17.84 o 
   4   3   9      242.01      242.59     14.72 o 
   5   3   9     2284.54     2236.05     80.39 o 
   6   3   9        6.62       13.55      9.81 o 
   7   3   9      254.69      204.26     16.79 o 
  -6   4   9      872.38      805.70     43.82 o 
  -4   4   9     1809.21     1789.04     77.83 o 
  -3   4   9      829.69      844.14     45.70 o 
  -2   4   9        2.23        2.51      4.88 o 
  -1   4   9     3308.93     3232.69    123.42 o 
   0   4   9     2065.61     1848.56     51.05 o 
   1   4   9      271.18      264.69     16.89 o 
   2   4   9     2790.83     2630.08     92.02 o 
   3   4   9      966.79      922.67     35.52 o 
   4   4   9      661.15      651.09     27.56 o 
   5   4   9      962.79      931.15     37.26 o 
   6   4   9       10.01        8.58      9.88 o 
   7   4   9      300.89      314.81     27.15 o 
  -5   5   9        8.69       -8.33     14.52 o 
  -4   5   9     1535.43     1609.24     75.54 o 
  -3   5   9       87.50       80.09      9.31 o 
  -2   5   9       33.32       38.30      5.89 o 
  -1   5   9     1690.46     1543.70     52.67 o 
   0   5   9       59.87       75.13      7.70 o 
   1   5   9      232.13      238.52     13.58 o 
   2   5   9     1737.98     1583.85     57.25 o 
   3   5   9      958.96      915.79     49.87 o 
   4   5   9      766.55      736.09     30.59 o 
   5   5   9        7.24        1.09      8.74 o 
   6   5   9      302.01      326.20     20.05 o 
   7   5   9       28.10        2.96     19.36 o 
  -5   6   9       96.98      100.54     18.01 o 
  -4   6   9      545.47      643.59     36.02 o 
  -3   6   9      150.00      172.92     12.29 o 
  -2   6   9      177.59      203.62     10.04 o 
  -1   6   9      177.38      183.58     11.97 o 
   0   6   9     1864.19     1956.36     54.12 o 
   1   6   9       10.34       18.98      6.65 o 
   2   6   9       97.03       92.29     17.21 o 
   3   6   9      675.79      591.25     31.99 o 
   4   6   9       41.10       39.58      9.26 o 
   5   6   9      361.14      289.03     17.74 o 
   6   6   9      502.70      446.27     34.41 o 
  -5   7   9      246.40      251.67     15.68 o 
  -4   7   9       18.74       31.98     22.99 o 
  -3   7   9     1948.86     2114.04     55.96 o 
  -2   7   9       14.99       14.85      7.68 o 
  -1   7   9      333.06      383.25     11.71 o 
   0   7   9     2784.02     3010.67     68.87 o 
   1   7   9        4.91        7.58      8.60 o 
   2   7   9     1602.18     1538.15     70.43 o 
   3   7   9      940.42      783.82     97.59 o 
   4   7   9       34.85       16.25      9.24 o 
   5   7   9      404.83      391.26     21.80 o 
   6   7   9      564.16      592.31     29.07 o 
  -5   8   9        3.29       -1.61     15.32 o 
  -4   8   9      105.27       89.08     21.64 o 
  -3   8   9     4971.84     5148.86    131.15 o 
  -2   8   9       23.39       23.14      8.78 o 
  -1   8   9      578.51      624.14     19.38 o 
   0   8   9      579.29      593.48     18.74 o 
   1   8   9       13.14       17.08      7.49 o 
   2   8   9     1106.99     1099.74     42.70 o 
   3   8   9      615.45      540.43     33.34 o 
   4   8   9        8.99        6.77     25.94 o 
   5   8   9      491.01      429.93     23.84 o 
   6   8   9       61.59       57.45     13.51 o 
  -4   9   9        2.24       16.85      9.79 o 
  -3   9   9       69.35       92.13      9.32 o 
  -2   9   9     1197.82     1195.87     75.95 o 
  -1   9   9      715.30      759.75     22.86 o 
   0   9   9       77.61       99.20     16.13 o 
   1   9   9      636.30      673.44     28.25 o 
   2   9   9      381.62      379.82     20.24 o 
   3   9   9      308.36      281.83     25.40 o 
   4   9   9      545.95      471.73     82.13 o 
   5   9   9      123.80      135.69     15.11 o 
   6   9   9       84.15       59.83     14.53 o 
  -4  10   9        3.24       11.66     11.87 o 
  -3  10   9       41.57       36.45     10.86 o 
  -2  10   9     1287.55     1317.44     48.20 o 
  -1  10   9        1.95       -0.33      9.14 o 
   0  10   9      992.06      951.41     55.92 o 
   1  10   9     1202.07     1198.46     67.75 o 
   2  10   9       30.43       46.35     10.18 o 
   3  10   9     1740.31     1692.29     63.65 o 
   4  10   9      365.46      315.13     20.15 o 
   5  10   9        1.22       -2.95     10.95 o 
  -3  11   9      409.81      393.59     27.05 o 
  -2  11   9     1023.97     1049.70     66.67 o 
  -1  11   9        2.89        9.68     16.13 o 
   0  11   9     1163.64     1139.59     65.60 o 
   1  11   9      134.14      156.46     20.97 o 
   2  11   9       79.68       99.74     20.16 o 
   3  11   9      833.32      886.08     38.01 o 
   4  11   9        1.72        5.46     10.82 o 
   5  11   9        3.13       -1.42     12.46 o 
  -2  12   9       13.44       24.08     13.71 o 
  -1  12   9       81.31       70.97     19.89 o 
   0  12   9      815.75      763.22     49.20 o 
   1  12   9      141.49      136.30     20.97 o 
   2  12   9        1.18        9.41     17.74 o 
   3  12   9      260.43      283.62     31.45 o 
   4  12   9      185.59      141.68     19.36 o 
   0  13   9       43.43       45.16     19.09 o 
   1  13   9      989.32      949.79     59.14 o 
   2  13   9      180.53      178.24     25.81 o 
  -3  -8  10       56.95       77.88     11.39 o 
  -2  -8  10     1507.90     1641.23     76.62 o 
  -1  -8  10      153.34      153.50     17.74 o 
   0  -8  10      154.40      160.76     18.82 o 
   1  -8  10      499.72      492.29     21.24 o 
   2  -8  10        1.22       -2.96      8.79 o 
  -4  -7  10       17.94       16.95     10.10 o 
  -3  -7  10        4.16       16.67      9.29 o 
  -2  -7  10      635.01      616.43     25.04 o 
  -1  -7  10      535.86      568.32     32.26 o 
   0  -7  10       17.36       33.60     13.17 o 
   1  -7  10      282.28      305.48     15.35 o 
   2  -7  10      323.11      339.47     16.85 o 
   3  -7  10       34.16       47.58     17.74 o 
  -5  -6  10      152.01      159.42     18.55 o 
  -4  -6  10      100.98       91.95     11.33 o 
  -3  -6  10       49.48       40.26      9.37 o 
  -2  -6  10       27.89       25.00      8.36 o 
  -1  -6  10      992.20     1008.97     35.96 o 
   0  -6  10        8.24       10.22     11.29 o 
   1  -6  10       92.62      103.32      9.03 o 
   2  -6  10      525.18      543.28     21.16 o 
   3  -6  10        0.32       -9.41      9.41 o 
   4  -6  10      177.34      150.55     19.89 o 
  -5  -5  10       17.63       19.10     10.90 o 
  -4  -5  10     1055.43     1124.64     40.73 o 
  -3  -5  10       29.32       25.06      8.08 o 
  -2  -5  10      211.85      191.90     12.15 o 
  -1  -5  10     1767.56     1675.36     56.13 o 
   0  -5  10       28.17       29.30      7.38 o 
   1  -5  10      408.10      426.99     16.95 o 
   2  -5  10      611.07      689.26     36.93 o 
   3  -5  10      181.61      185.26     16.40 o 
   4  -5  10      620.15      582.56     37.64 o 
  -5  -4  10      102.74       87.64     11.50 o 
  -4  -4  10     1188.96     1159.37     59.41 o 
  -3  -4  10       26.38       17.66      7.98 o 
  -2  -4  10      659.76      633.98     24.44 o 
  -1  -4  10      538.52      524.97     20.95 o 
   0  -4  10      178.25      185.10     10.93 o 
   1  -4  10      521.89      535.69     16.47 o 
   2  -4  10      319.37      347.82     12.66 o 
   3  -4  10      217.74      234.49     19.62 o 
   4  -4  10      393.64      359.43     27.15 o 
   5  -4  10       19.14       15.86     14.52 o 
  -6  -3  10      122.64      122.94     13.10 o 
  -5  -3  10       51.35       43.75      9.97 o 
  -4  -3  10      329.59      306.32     23.66 o 
  -3  -3  10      475.91      448.76     19.28 o 
  -2  -3  10       32.04       35.96     10.48 o 
  -1  -3  10      131.49      130.64     11.16 o 
   0  -3  10      589.04      579.07     22.07 o 
   1  -3  10      112.07      119.91      7.02 o 
   2  -3  10      641.09      615.09     18.16 o 
   3  -3  10      364.39      387.14     26.48 o 
  -6  -2  10      885.18      850.24     34.20 o 
  -5  -2  10        1.77        5.75      9.48 o 
  -4  -2  10      633.85      555.19     35.49 o 
  -3  -2  10     1634.78     1466.19     71.64 o 
  -2  -2  10       41.74       43.26      7.60 o 
  -1  -2  10      621.98      648.06     31.86 o 
   0  -2  10     3832.76     4092.44    131.04 o 
   1  -2  10      547.54      563.19     17.70 o 
   2  -2  10     1519.57     1629.91     37.43 o 
   3  -2  10      472.77      505.74     22.29 o 
   4  -2  10      157.49      119.36     13.71 o 
   5  -2  10      526.33      507.29     32.53 o 
   6  -2  10       17.92       19.89     12.90 o 
  -6  -1  10      924.69      938.75     36.62 o 
  -5  -1  10       49.98       51.46     10.35 o 
  -4  -1  10      724.72      652.79     27.82 o 
  -3  -1  10     1007.84      976.69     34.96 o 
  -2  -1  10        0.40        3.49      6.18 o 
  -1  -1  10     2955.21     2973.88     96.08 o 
   0  -1  10     1956.31     2027.67     66.49 o 
   1  -1  10      123.38      132.18      6.84 o 
   2  -1  10     1294.46     1380.33     60.04 o 
   3  -1  10       18.58       12.72      6.51 o 
   4  -1  10       16.11        7.95      7.53 o 
   5  -1  10      747.57      743.06     43.01 o 
   6  -1  10        5.59        8.87     12.10 o 
  -6   0  10      123.96      111.63     13.21 o 
  -5   0  10      128.50      125.26     20.43 o 
  -4   0  10      897.23      779.00     29.67 o 
  -3   0  10       35.63       31.82      7.60 o 
  -2   0  10      352.74      349.67     15.91 o 
  -1   0  10     1304.11     1310.10     55.78 o 
   0   0  10     1398.71     1415.61     47.41 o 
   1   0  10      211.31      213.69      9.14 o 
   2   0  10      624.46      604.25     20.25 o 
   3   0  10       24.73       32.99      6.90 o 
   4   0  10      125.15      131.02     11.04 o 
   5   0  10       25.97       40.74      9.45 o 
   6   0  10      583.61      538.21     34.68 o 
  -6   1  10       12.99        1.45     10.98 o 
  -5   1  10     1037.62      926.45     42.88 o 
  -4   1  10      113.05       86.28     10.05 o 
  -3   1  10     1238.98     1084.36     38.28 o 
  -2   1  10      580.57      513.77     20.57 o 
  -1   1  10       12.47        7.82      6.12 o 
   0   1  10     2371.93     2344.18     63.94 o 
   1   1  10      298.76      311.34     24.78 o 
   2   1  10      264.40      251.52     10.03 o 
   3   1  10     2637.51     2578.31     90.45 o 
   4   1  10       49.96       47.42      8.52 o 
   5   1  10      327.70      291.22     17.19 o 
   6   1  10      859.59      863.23     50.27 o 
  -6   2  10      274.82      253.51     22.85 o 
  -5   2  10      881.36      814.49     47.05 o 
  -4   2  10        0.06       -4.08      7.62 o 
  -3   2  10     4087.72     3627.64    158.75 o 
  -2   2  10      474.12      376.60     22.18 o 
  -1   2  10      169.76      168.98     10.03 o 
   0   2  10     5404.69     5163.40    141.77 o 
   1   2  10      384.83      412.03     13.78 o 
   2   2  10      216.64      209.12     12.44 o 
   3   2  10     1442.37     1404.37     53.09 o 
   4   2  10       27.04       13.35      7.82 o 
   5   2  10      774.54      716.55     30.58 o 
   6   2  10      276.74      307.72     30.92 o 
  -6   3  10      289.17      279.05     24.46 o 
  -5   3  10      279.76      269.98     16.27 o 
  -4   3  10        9.99       10.39      8.61 o 
  -3   3  10     1571.24     1489.94     50.98 o 
  -2   3  10        4.96        6.37      6.45 o 
  -1   3  10       59.57       58.95      5.61 o 
   0   3  10      963.42      883.95     26.20 o 
   1   3  10      755.68      762.69     22.76 o 
   2   3  10      789.16      826.94     32.22 o 
   3   3  10      539.20      536.88     23.28 o 
   4   3  10      191.37      175.49     12.81 o 
   5   3  10        8.13       15.59     10.35 o 
   6   3  10        1.54       11.58     17.47 o 
  -6   4  10      285.15      269.37     23.93 o 
  -5   4  10      135.02      140.87     16.94 o 
  -4   4  10      465.61      461.27     21.24 o 
  -3   4  10      117.74      124.22     12.10 o 
  -2   4  10     1728.56     1761.67     58.75 o 
  -1   4  10       76.59       93.70      6.62 o 
   0   4  10        3.17        7.52      4.56 o 
   1   4  10     2024.65     1918.58    140.06 o 
   2   4  10      296.10      296.33     16.13 o 
   3   4  10     1635.60     1527.44     56.04 o 
   4   4  10      968.77      930.10     44.36 o 
   5   4  10        0.92       -0.89      8.96 o 
   6   4  10      333.02      312.77     32.66 o 
  -4   5  10      161.60      146.51     18.28 o 
  -3   5  10        5.36        0.34      7.89 o 
  -2   5  10     4332.49     4480.95    274.08 o 
  -1   5  10      109.99      125.51     10.21 o 
   0   5  10      764.79      781.78     23.66 o 
   1   5  10     3348.94     3031.01    242.89 o 
   2   5  10      160.34      143.94     10.82 o 
   3   5  10      268.35      235.00     14.41 o 
   4   5  10      633.92      590.73     26.20 o 
   5   5  10       51.13       44.35     13.31 o 
   6   5  10      978.13      916.73     55.11 o 
  -5   6  10     1045.28     1176.96     59.95 o 
  -4   6  10       10.14        9.41     13.44 o 
  -3   6  10      346.14      330.13     23.93 o 
  -2   6  10     1959.36     2045.74     96.78 o 
  -1   6  10       81.69       93.17      7.00 o 
   0   6  10      694.15      695.69     28.00 o 
   1   6  10      542.68      531.08     47.31 o 
   2   6  10      293.78      264.34     47.45 o 
   3   6  10     1154.42     1022.68     67.07 o 
   4   6  10        6.82        0.09      8.83 o 
   5   6  10      105.94       93.35     15.32 o 
   6   6  10      202.33      193.58     17.01 o 
  -5   7  10      322.25      316.08     22.85 o 
  -4   7  10      850.50      902.29     31.98 o 
  -3   7  10       28.27       29.03     12.64 o 
  -2   7  10       62.36       60.67      9.10 o 
  -1   7  10     1012.23     1069.16     31.49 o 
   0   7  10      192.96      233.71     20.17 o 
   1   7  10        8.53       18.54      7.73 o 
   2   7  10     2850.11     2597.81    157.81 o 
   3   7  10      386.68      324.46     18.75 o 
   4   7  10      702.19      674.30     68.55 o 
   5   7  10       69.32       64.17     11.94 o 
   6   7  10       18.77       23.49     12.54 o 
  -4   8  10      188.56      231.71     14.43 o 
  -3   8  10        8.75       14.28     10.77 o 
  -2   8  10      274.33      272.64     22.58 o 
  -1   8  10     2298.36     2522.68     65.27 o 
   0   8  10        0.46        6.12     13.58 o 
   1   8  10     1071.67     1115.49     42.67 o 
   2   8  10      820.57      767.48     46.51 o 
   3   8  10        7.54        2.42      9.03 o 
   4   8  10     1839.87     1681.17    187.11 o 
   5   8  10       56.82       52.02     12.72 o 
   6   8  10       44.03       34.37     13.76 o 
  -4   9  10      522.98      606.48     25.45 o 
  -3   9  10       60.45       46.32      8.52 o 
  -2   9  10     1003.73     1105.39     55.51 o 
  -1   9  10      878.36      945.67     37.41 o 
   0   9  10      279.50      323.95     27.42 o 
   1   9  10     1407.79     1466.95     54.41 o 
   2   9  10       60.19       68.34     13.04 o 
   3   9  10        1.88        1.08      9.59 o 
   4   9  10      500.31      461.45     76.48 o 
   5   9  10       15.79       14.76     23.39 o 
  -3  10  10       61.96       67.33      9.33 o 
  -2  10  10      413.56      441.28     22.03 o 
  -1  10  10       10.36       13.17     14.79 o 
   0  10  10       26.26       32.53     14.79 o 
   1  10  10      438.09      460.36     22.50 o 
   2  10  10      193.72      227.12     18.82 o 
   3  10  10        7.75       20.60     17.47 o 
   4  10  10      131.75      111.31     14.50 o 
   5  10  10      497.81      451.12     48.39 o 
  -3  11  10      615.67      643.55     26.61 o 
  -2  11  10      131.06      128.23     31.32 o 
  -1  11  10      788.10      790.91     50.54 o 
   0  11  10      322.85      292.49     26.88 o 
   1  11  10        0.21       19.09     15.86 o 
   2  11  10      807.37      866.98     77.69 o 
   3  11  10      179.01      158.34     20.16 o 
   4  11  10       92.71       80.99     14.11 o 
  -2  12  10        0.78        3.76     18.55 o 
   0  12  10      180.87      165.87     22.85 o 
   1  12  10        1.05        8.87     16.67 o 
   2  12  10      916.84      897.37     57.53 o 
   3  12  10       66.46       98.66     23.39 o 
   4  12  10       82.75       95.97     19.09 o 
   1  13  10       42.04       77.69     20.97 o 
  -3  -8  11       86.89       58.07     17.21 o 
  -1  -8  11       39.13       25.81     14.79 o 
   0  -8  11      772.56      754.62     42.21 o 
   1  -8  11       38.46       48.12     17.21 o 
  -3  -7  11      929.11      981.78     50.00 o 
  -2  -7  11       31.68       17.32     10.16 o 
  -1  -7  11      316.76      322.06     23.93 o 
   0  -7  11      581.41      598.96     35.22 o 
   1  -7  11      160.98      165.37     20.03 o 
   2  -7  11      469.10      498.42     21.32 o 
  -4  -6  11        5.69       -5.48     10.14 o 
  -3  -6  11      567.62      588.08     25.81 o 
  -2  -6  11       22.26       17.38     11.16 o 
  -1  -6  11      466.49      511.16     34.68 o 
   0  -6  11       72.20       70.70     14.25 o 
   1  -6  11       74.41       80.00      9.00 o 
   2  -6  11       51.54       42.21     17.21 o 
   3  -6  11        0.14       -9.14     17.47 o 
   4  -6  11        1.09      -14.79     14.79 o 
  -4  -5  11       41.24       51.77     10.92 o 
  -3  -5  11       45.45       60.67     13.98 o 
  -2  -5  11      748.92      750.19     28.74 o 
  -1  -5  11        1.84        0.13      7.98 o 
   0  -5  11      229.94      230.66     13.59 o 
   1  -5  11      638.90      705.15     37.91 o 
   2  -5  11      147.68      149.37     10.59 o 
   3  -5  11      395.52      352.98     27.15 o 
   4  -5  11      389.75      369.65     29.03 o 
  -5  -4  11      875.06      877.25     34.66 o 
  -4  -4  11        4.28       -9.31      9.31 o 
  -3  -4  11      255.70      233.34     14.16 o 
  -2  -4  11     1512.96     1436.63     49.27 o 
  -1  -4  11       23.01       25.40      7.98 o 
   0  -4  11     1120.90     1207.93     48.79 o 
   1  -4  11      791.80      843.39     30.94 o 
   2  -4  11        1.97        3.93      6.54 o 
   3  -4  11      624.44      596.34     70.84 o 
   4  -4  11      364.37      383.09     29.03 o 
  -5  -3  11      656.62      666.75     27.87 o 
  -4  -3  11       19.79        4.01      8.74 o 
  -3  -3  11      457.77      432.25     19.92 o 
  -2  -3  11      495.84      522.30     21.99 o 
  -1  -3  11        5.09        2.43      6.84 o 
   0  -3  11     2080.32     2186.49     71.85 o 
   1  -3  11        4.96        7.12      7.32 o 
   2  -3  11       20.82       23.70      8.23 o 
  -5  -2  11      245.07      239.34     15.99 o 
  -4  -2  11      258.07      238.49     14.77 o 
  -3  -2  11     1163.02     1097.39     41.40 o 
  -2  -2  11      198.54      178.39     11.87 o 
  -1  -2  11      936.44      917.41     32.89 o 
   0  -2  11       21.25       20.92      6.84 o 
   1  -2  11      270.45      292.08     14.85 o 
   2  -2  11       45.61       49.59      6.28 o 
   3  -2  11       65.46       86.96     12.10 o 
   4  -2  11      502.82      456.75     29.57 o 
   5  -2  11      120.56      144.10     16.94 o 
  -6  -1  11       24.40        0.54     16.67 o 
  -5  -1  11       90.82       75.86     11.66 o 
  -4  -1  11     1225.05     1128.13     40.85 o 
  -3  -1  11        0.88       -1.46      9.41 o 
  -2  -1  11      996.03      984.27     35.04 o 
  -1  -1  11      184.59      175.82     11.09 o 
   0  -1  11        5.23        3.31      6.73 o 
   1  -1  11     4261.84     4432.12    141.72 o 
   2  -1  11      458.90      449.57     27.86 o 
   3  -1  11       41.20       32.41      7.76 o 
   4  -1  11     1330.12     1269.54     47.62 o 
   5  -1  11        6.42       -0.27     11.02 o 
  -6   0  11       46.30       34.34     12.42 o 
  -5   0  11      957.79      901.15     34.93 o 
  -4   0  11      878.62      775.36     30.24 o 
  -3   0  11        2.67        5.16      7.68 o 
  -2   0  11     2025.80     1861.76     62.07 o 
  -1   0  11     1420.97     1373.85     46.95 o 
   0   0  11        4.06        5.33     10.48 o 
   1   0  11     1987.28     2088.05     75.91 o 
   2   0  11      159.16      124.40      9.65 o 
   3   0  11      458.58      420.23     19.78 o 
   4   0  11      465.28      490.51     49.87 o 
   5   0  11       44.50       45.97     12.37 o 
   6   0  11      136.74      134.15     17.74 o 
  -6   1  11        0.95       -0.12     12.40 o 
  -5   1  11      526.12      466.35     26.75 o 
  -4   1  11        9.52        7.93     11.96 o 
  -3   1  11        2.82       11.91      7.68 o 
  -2   1  11      906.17      811.70     41.13 o 
  -1   1  11        8.87        6.48      6.89 o 
   0   1  11        0.17       -2.10      6.72 o 
   1   1  11     1166.99     1188.67     37.10 o 
   2   1  11     1209.74     1174.91     43.63 o 
   3   1  11      262.84      246.68     21.51 o 
   4   1  11        3.41        3.23      7.85 o 
   5   1  11      117.93      103.84     15.46 o 
   6   1  11       32.65       32.53     13.71 o 
  -5   2  11      183.49      169.32     14.12 o 
  -4   2  11      303.92      294.99     21.64 o 
  -3   2  11      687.05      610.96     24.80 o 
  -2   2  11       84.17       74.50     10.89 o 
  -1   2  11     1661.32     1552.30     52.54 o 
   0   2  11       33.26       32.68      5.42 o 
   1   2  11      180.55      187.71     10.50 o 
   2   2  11     2061.89     2124.61     75.25 o 
   3   2  11       17.00       13.06      8.07 o 
   4   2  11      275.47      240.73     15.12 o 
   5   2  11      559.04      564.97     27.02 o 
   6   2  11       80.68       84.97     12.60 o 
  -5   3  11        3.90       -4.00      9.88 o 
  -4   3  11     1297.10     1195.88     43.00 o 
  -3   3  11      148.74      154.19     11.77 o 
  -2   3  11      366.85      345.34     16.65 o 
  -1   3  11     4257.31     3638.98    117.36 o 
   0   3  11       15.26       11.47      5.06 o 
   1   3  11      809.59      828.42     32.41 o 
   2   3  11     1259.64     1245.73     46.27 o 
   3   3  11        1.30        9.07      7.30 o 
   4   3  11      629.29      609.64     40.86 o 
   5   3  11      320.48      341.93     22.99 o 
   6   3  11       18.49       13.14     11.11 o 
  -5   4  11       37.53       32.26     15.05 o 
  -4   4  11     2610.40     2496.02     82.97 o 
  -3   4  11       16.49       26.33      8.50 o 
  -2   4  11      486.45      494.57     20.82 o 
  -1   4  11     1046.77      990.94     35.20 o 
   0   4  11      195.51      208.46     17.91 o 
   1   4  11     1186.28     1113.96     47.45 o 
   2   4  11      650.25      626.92     39.65 o 
   3   4  11      226.71      237.34     14.92 o 
   4   4  11      559.94      543.47     25.09 o 
   5   4  11       27.22       16.49     17.61 o 
   6   4  11      134.99      127.64     15.00 o 
  -5   5  11        6.45       17.21     13.71 o 
  -4   5  11      110.92      107.53     15.32 o 
  -3   5  11     1072.00     1068.86     49.60 o 
  -2   5  11       23.46       31.27      7.94 o 
  -1   5  11       37.73       46.58      6.20 o 
   0   5  11     1985.25     2031.15     56.24 o 
   1   5  11       68.33       70.77     16.26 o 
   2   5  11      230.01      231.83     14.53 o 
   3   5  11      961.68      897.72     35.79 o 
   4   5  11       98.00       87.31     12.50 o 
   5   5  11      295.97      278.04     18.15 o 
   6   5  11      106.53       75.12     13.81 o 
  -2   6  11       53.49       51.31      8.91 o 
  -1   6  11     1372.87     1508.31     42.85 o 
   0   6  11      861.33      877.22     26.53 o 
   1   6  11       46.92       50.84      8.74 o 
   2   6  11     3370.13     3081.67    388.73 o 
   3   6  11     2143.47     1926.37    173.13 o 
   4   6  11        0.28       -3.63      9.50 o 
   5   6  11      756.70      674.51     44.63 o 
   6   6  11       52.28       58.45     13.85 o 
  -4   7  11      353.30      397.88     28.77 o 
  -3   7  11     1283.07     1390.41     66.13 o 
  -2   7  11       57.15       69.78      9.41 o 
  -1   7  11     1331.20     1452.57     41.60 o 
   0   7  11      438.53      462.10     21.31 o 
   1   7  11       53.35       58.73     10.75 o 
   2   7  11      389.58      333.39     28.36 o 
   3   7  11       19.83       23.80     11.69 o 
   4   7  11        7.01       -1.61     11.96 o 
   5   7  11      712.02      673.97     46.78 o 
   6   7  11        4.82       -8.47     13.12 o 
  -4   8  11      126.05      149.06     13.05 o 
  -3   8  11        4.03       13.64     10.89 o 
  -2   8  11      384.49      428.57     20.32 o 
  -1   8  11      734.80      795.95     23.46 o 
   0   8  11      548.82      564.30     24.61 o 
   1   8  11       66.38       78.31     10.25 o 
   2   8  11      297.90      289.93     17.65 o 
   3   8  11      603.62      545.88     64.65 o 
   4   8  11      137.95      140.67     21.91 o 
   5   8  11        2.20       -9.49     11.98 o 
  -4   9  11       51.41       47.58     15.86 o 
  -3   9  11      152.39      169.05     12.70 o 
  -2   9  11      772.05      840.31     32.83 o 
  -1   9  11        7.78       11.56     13.17 o 
   0   9  11     1561.52     1551.37     56.81 o 
   1   9  11      401.97      430.17     21.59 o 
   2   9  11       22.77       22.26     11.02 o 
   3   9  11     1541.96     1427.88    122.45 o 
   4   9  11       92.54       82.53     13.49 o 
   5   9  11      185.80      170.19     17.37 o 
  -3  10  11      439.78      480.99     22.04 o 
  -2  10  11      279.55      264.48     26.48 o 
  -1  10  11        0.09        5.65     14.52 o 
   0  10  11     1655.66     1667.31     90.33 o 
   1  10  11       47.23       63.86     10.32 o 
   2  10  11        1.79       18.75     10.07 o 
   3  10  11      702.16      672.62     41.67 o 
   4  10  11       45.17       30.44     12.65 o 
   5  10  11      227.13      193.02     23.93 o 
  -3  11  11      657.41      744.67     41.94 o 
  -2  11  11       28.27       30.65     18.28 o 
  -1  11  11      136.82      135.22     20.43 o 
   0  11  11      338.14      348.14     29.84 o 
   1  11  11      320.54      320.72     29.03 o 
   2  11  11        4.89       19.33     10.83 o 
   3  11  11      255.13      222.14     17.57 o 
   4  11  11      256.03      252.71     19.57 o 
  -1  12  11       17.82       22.04     18.01 o 
   0  12  11       33.22       16.67     17.47 o 
   1  12  11     1058.25      917.80     57.53 o 
   2  12  11       22.66       39.25     19.89 o 
  -2  -7  12       24.43       28.83     10.74 o 
  -1  -7  12      394.35      407.55     29.03 o 
   0  -7  12        3.47       -6.72     14.79 o 
   1  -7  12      121.15      125.55     19.89 o 
   2  -7  12      101.85       97.86     19.62 o 
  -3  -6  12        5.96       -2.11     10.54 o 
  -2  -6  12      107.57       98.06     11.60 o 
  -1  -6  12     1061.41     1127.62     40.98 o 
   0  -6  12       82.30       97.32     16.67 o 
   1  -6  12      878.25      962.16     51.35 o 
   2  -6  12      356.54      420.46     31.72 o 
  -4  -5  12      176.99      152.54     14.12 o 
  -3  -5  12        5.83        7.12     10.08 o 
  -2  -5  12      817.71      854.46     32.72 o 
  -1  -5  12      550.90      561.34     23.74 o 
   0  -5  12       14.93        9.50      9.12 o 
   1  -5  12      630.68      674.51     38.17 o 
   2  -5  12        0.17       -2.15     15.05 o 
   4  -5  12      266.38      198.94     22.04 o 
  -4  -4  12        1.70        1.53     10.45 o 
  -3  -4  12      352.55      309.90     17.36 o 
  -2  -4  12      190.02      199.02     13.65 o 
  -1  -4  12      233.03      232.45     14.24 o 
   0  -4  12      197.62      197.59     13.02 o 
   1  -4  12        4.68        6.46      8.33 o 
   2  -4  12      584.54      676.93     38.44 o 
   4  -4  12        1.52       -6.18     13.17 o 
  -5  -3  12       10.82       13.83     11.68 o 
  -4  -3  12      706.37      631.26     31.99 o 
  -3  -3  12      625.54      575.25     24.74 o 
  -2  -3  12       28.47       36.86      9.31 o 
  -1  -3  12     1211.24     1209.81     62.50 o 
   0  -3  12      406.58      411.17     26.61 o 
   1  -3  12       52.97       65.11      9.69 o 
   2  -3  12     1498.80     1765.44     82.26 o 
  -5  -2  12       36.43       23.39     10.74 o 
  -4  -2  12      675.25      669.23     27.98 o 
  -3  -2  12      485.00      440.89     20.89 o 
  -2  -2  12      131.47      126.12     11.20 o 
  -1  -2  12     1781.51     1759.56     59.05 o 
   0  -2  12       92.77      114.97     10.33 o 
   1  -2  12       44.35       44.71      9.03 o 
   2  -2  12      673.80      768.04     53.50 o 
   3  -2  12        0.86        3.35      7.46 o 
   4  -2  12      362.08      302.44     23.66 o 
   5  -2  12      125.92      162.91     18.28 o 
  -5  -1  12       31.74       28.71     11.30 o 
  -4  -1  12      585.87      574.53     25.40 o 
  -3  -1  12      140.83      132.39     14.25 o 
  -2  -1  12      217.34      182.37     12.70 o 
  -1  -1  12      475.38      463.29     20.49 o 
   0  -1  12      285.92      312.16     15.72 o 
   1  -1  12        2.90        5.72      7.87 o 
   2  -1  12       88.79       99.60      9.54 o 
   3  -1  12      498.67      475.99     34.14 o 
   4  -1  12        0.43        0.54     10.22 o 
   5  -1  12        9.73       43.01     13.44 o 
  -5   0  12      162.53      145.99     14.31 o 
  -4   0  12      278.04      237.00     15.72 o 
  -3   0  12     1138.96     1023.82     37.71 o 
  -2   0  12      498.95      448.09     20.08 o 
  -1   0  12      144.51      166.01     11.85 o 
   0   0  12      913.84      898.33     32.67 o 
   1   0  12      178.58      204.70     12.51 o 
   2   0  12      641.55      577.80     32.93 o 
   3   0  12     1075.99     1034.53     55.65 o 
   4   0  12       39.10       41.92      9.54 o 
   5   0  12      562.62      513.21     34.14 o 
  -6   1  12      767.66      714.83     48.66 o 
  -5   1  12      166.63      163.17     14.79 o 
  -4   1  12       18.23       22.90     10.16 o 
  -3   1  12     2949.01     2679.07     88.78 o 
  -2   1  12      173.78      180.40     15.86 o 
  -1   1  12      175.36      175.65     11.67 o 
   0   1  12     2212.95     2151.44     71.20 o 
   1   1  12       17.84       18.26      7.65 o 
   2   1  12      426.91      449.08     20.82 o 
   3   1  12      731.11      758.75     30.97 o 
   4   1  12        2.09        2.24      8.25 o 
   5   1  12      162.34      169.48     14.53 o 
  -5   2  12       18.87        7.11     10.95 o 
  -4   2  12       40.83       53.85     10.87 o 
  -3   2  12     1150.90     1092.17     39.78 o 
  -2   2  12      222.81      200.23     13.10 o 
  -1   2  12      552.24      493.50     21.37 o 
   0   2  12      536.73      509.81     21.28 o 
   1   2  12      318.85      319.62     16.30 o 
   2   2  12      284.97      282.87     15.66 o 
   3   2  12       65.98       46.15      8.96 o 
   4   2  12      281.92      297.47     17.95 o 
   5   2  12      246.35      259.06     17.44 o 
   6   2  12       23.84       21.77     12.14 o 
  -5   3  12      615.46      553.58     25.98 o 
  -4   3  12        5.57       10.94     11.56 o 
  -3   3  12      116.24      142.48     12.13 o 
  -2   3  12     1446.91     1323.90     46.16 o 
  -1   3  12        2.33       -2.08      7.16 o 
   0   3  12      142.84      159.11     10.85 o 
   1   3  12     1603.77     1603.98     58.25 o 
   2   3  12       92.87       82.59      9.56 o 
   3   3  12      703.84      709.36     34.68 o 
   4   3  12      457.23      479.76     23.37 o 
   5   3  12       37.66       55.93     11.62 o 
   6   3  12      536.03      505.68     36.83 o 
  -5   4  12      645.83      653.00     37.91 o 
  -4   4  12       33.48       29.74     10.30 o 
  -3   4  12      286.62      301.83     42.07 o 
  -2   4  12     1642.91     1574.99     73.12 o 
  -1   4  12       27.49       31.33     12.90 o 
   0   4  12      745.03      726.12     22.90 o 
   1   4  12     1338.80     1317.89     52.83 o 
   2   4  12        2.09        6.37      7.49 o 
   3   4  12     1853.34     1781.34    109.82 o 
   4   4  12      182.11      185.92     14.45 o 
   5   4  12       41.14       23.44     10.82 o 
   6   4  12      325.95      380.40     32.26 o 
  -5   5  12      511.28      557.29     34.41 o 
  -4   5  12        2.05       23.93     13.44 o 
  -3   5  12      546.27      558.89     51.08 o 
  -2   5  12     1165.40     1185.73     58.20 o 
  -1   5  12       19.47       33.38      9.68 o 
   0   5  12     1649.74     1687.74     61.26 o 
   1   5  12        7.99       10.62      7.27 o 
   2   5  12      181.42      183.53     32.53 o 
   3   5  12      508.20      481.03     25.27 o 
   4   5  12      217.76      208.34     15.66 o 
   5   5  12      102.93       78.78     12.92 o 
   6   5  12      106.10      122.32     23.12 o 
  -4   6  12      199.80      255.39     21.24 o 
  -3   6  12      332.42      354.32     24.20 o 
  -2   6  12        0.29       13.01      9.41 o 
  -1   6  12     1414.70     1527.80     52.07 o 
   0   6  12      350.51      357.81     18.69 o 
   1   6  12      204.75      203.49     16.53 o 
   2   6  12       79.59       88.94     24.46 o 
   3   6  12      127.19      108.17     16.80 o 
   4   6  12      913.91      794.59     54.98 o 
   5   6  12      122.84      117.35     14.44 o 
  -1   7  12     1252.81     1331.85     38.67 o 
   0   7  12        1.94       13.95      8.04 o 
   1   7  12     2065.44     2072.19     74.58 o 
   2   7  12      157.80      147.22     21.51 o 
   3   7  12      261.33      213.41     25.81 o 
   4   7  12      943.45      823.67     98.80 o 
   5   7  12        6.66       14.30     12.53 o 
  -4   8  12      548.45      611.90     50.27 o 
  -3   8  12        6.06       16.50     19.62 o 
  -2   8  12     1454.13     1581.28     73.66 o 
  -1   8  12      205.07      228.44     14.43 o 
   0   8  12       14.72       30.41     13.84 o 
   1   8  12     1672.55     1712.76     62.82 o 
   2   8  12      241.79      225.40     15.69 o 
   3   8  12        2.32        4.95      9.88 o 
   4   8  12      586.70      531.96     51.75 o 
   5   8  12       52.46       40.45     13.63 o 
  -3   9  12        7.75       21.83     16.53 o 
  -2   9  12      517.50      554.34     33.07 o 
  -1   9  12       68.00       76.62     16.13 o 
   0   9  12        7.62       30.79      9.29 o 
   1   9  12       74.57       73.85     10.72 o 
   2   9  12      206.21      215.59     16.26 o 
   3   9  12       23.00       28.02     11.11 o 
   4   9  12      103.19      101.76     14.39 o 
  -3  10  12      270.06      286.87     16.44 o 
  -2  10  12       53.23       54.04     16.94 o 
  -1  10  12      697.07      728.27     46.51 o 
   0  10  12       78.45      103.50     18.28 o 
   1  10  12       49.45       59.16     10.79 o 
   2  10  12     1420.56     1408.16     73.12 o 
   3  10  12       32.31       46.47     13.44 o 
   4  10  12      134.91      111.17     21.24 o 
  -2  11  12      158.98      139.26     22.04 o 
  -1  11  12     1537.47     1423.48     79.84 o 
   0  11  12       15.93       33.60     16.67 o 
   1  11  12      316.10      311.04     29.30 o 
   2  11  12      641.87      684.02     31.61 o 
   3  11  12       13.71       36.49     15.32 o 
  -1  12  12      303.94      294.91     29.57 o 
   0  12  12      183.40      188.99     24.46 o 
   1  12  12      134.02      154.85     24.20 o 
   2  12  12        2.49       33.07     20.16 o 
  -2  -6  13      324.94      324.38     18.88 o 
  -1  -6  13       44.26       55.15     11.40 o 
   0  -6  13      115.03      101.35     19.09 o 
   1  -6  13       94.09      113.99     20.97 o 
   2  -6  13        8.46      -17.21     17.21 o 
  -3  -5  13      391.52      360.68     19.94 o 
  -2  -5  13       62.92       53.78     11.41 o 
  -1  -5  13        6.16        3.43      9.97 o 
   0  -5  13     1015.43     1072.28     39.42 o 
   1  -5  13        7.98        3.49     15.59 o 
   2  -5  13        2.83       -3.76     16.67 o 
  -3  -4  13      589.88      564.54     37.23 o 
  -2  -4  13       94.49       94.21     12.06 o 
  -1  -4  13        2.83       14.44     10.05 o 
   0  -4  13      855.51      963.02     82.67 o 
   1  -4  13       29.24       41.96     10.10 o 
   2  -4  13      117.20      117.48     19.89 o 
  -4  -3  13       59.55       52.89     12.44 o 
  -3  -3  13      344.33      312.17     18.22 o 
  -2  -3  13       51.22       43.28     10.35 o 
  -1  -3  13       25.09       30.24      9.88 o 
   0  -3  13      353.91      358.52     18.43 o 
   1  -3  13      404.72      397.15     20.21 o 
   2  -3  13      122.57      127.43     17.74 o 
   4  -3  13       12.68        7.80     13.98 o 
  -4  -2  13      203.67      205.61     15.87 o 
  -3  -2  13        1.35       -2.02     10.07 o 
  -2  -2  13      989.20      967.18     36.30 o 
  -1  -2  13      111.41      112.55     11.30 o 
   0  -2  13       57.47       43.99      9.67 o 
   1  -2  13     1606.86     1819.74     84.15 o 
   2  -2  13       22.51       22.04     13.71 o 
   4  -2  13      465.70      424.22     29.84 o 
  -5  -1  13     1060.17      931.51     55.38 o 
  -4  -1  13      220.43      197.26     15.47 o 
  -3  -1  13       12.10       16.25     10.26 o 
  -2  -1  13     2008.93     1910.60     65.10 o 
  -1  -1  13       12.82       16.79      8.91 o 
   0  -1  13      286.44      296.72     16.49 o 
   1  -1  13     1237.28     1380.32    132.94 o 
   2  -1  13       10.76       14.79     14.25 o 
   3  -1  13      349.36      362.68     28.36 o 
   4  -1  13       59.33       81.19     14.25 o 
   5  -1  13       82.09       79.58     15.86 o 
  -5   0  13      230.71      209.21     21.37 o 
  -4   0  13       12.60        8.53     10.92 o 
  -3   0  13      101.54       83.66     11.40 o 
  -2   0  13      956.52      902.75     34.31 o 
  -1   0  13      562.95      507.32     21.99 o 
   0   0  13      854.34      868.80     38.85 o 
   1   0  13       76.24       82.09     15.86 o 
   2   0  13      466.09      415.62     31.18 o 
   3   0  13      138.60      143.92     12.00 o 
   4   0  13        1.03       -7.33     15.59 o 
   5   0  13      102.40      108.61     16.94 o 
  -5   1  13       61.15       57.20     12.94 o 
  -4   1  13      462.16      393.03     21.39 o 
  -3   1  13       21.27       21.16      9.60 o 
  -2   1  13      133.97      125.82     11.55 o 
  -1   1  13     2956.19     2800.48     92.16 o 
   0   1  13       20.31       16.55      8.36 o 
   1   1  13       86.27      105.11     17.21 o 
   2   1  13      625.78      612.26     28.90 o 
   3   1  13        1.53        3.95      8.10 o 
   4   1  13      713.74      643.65     28.59 o 
   5   1  13      422.11      453.76     34.41 o 
  -5   2  13       72.14       78.05     13.62 o 
  -4   2  13     1049.24      988.09     38.07 o 
  -3   2  13       49.27       58.96     10.87 o 
  -2   2  13      670.41      623.29     34.81 o 
  -1   2  13      308.76      262.22     15.05 o 
   0   2  13        4.30        7.18      8.19 o 
   1   2  13     2018.37     2077.82    104.31 o 
   2   2  13     1823.18     1767.04     67.88 o 
   3   2  13       37.10       19.62      9.07 o 
   4   2  13      924.95      959.28     38.68 o 
   5   2  13       30.18       47.26     11.95 o 
  -5   3  13      160.92      159.75     15.17 o 
  -4   3  13      676.11      616.84     27.29 o 
  -3   3  13       35.28       37.27     10.36 o 
  -2   3  13      653.04      613.34     26.75 o 
  -1   3  13      315.34      286.28     16.02 o 
   0   3  13       65.41       62.80      9.04 o 
   1   3  13      336.91      352.91     18.69 o 
   2   3  13        0.35        1.98     15.19 o 
   3   3  13       12.50        7.41      8.36 o 
   4   3  13      166.66      177.38     24.46 o 
   5   3  13      185.74      184.19     28.77 o 
   6   3  13        2.05       25.00     20.43 o 
  -4   4  13        7.83       10.49     10.60 o 
  -3   4  13      467.18      443.92     23.66 o 
  -2   4  13      178.85      181.17     16.40 o 
  -1   4  13      461.89      493.04     53.09 o 
   0   4  13      653.04      697.36     41.13 o 
   1   4  13      196.67      225.19     14.62 o 
   2   4  13      604.42      584.49     41.13 o 
   3   4  13      185.45      193.22     14.53 o 
   4   4  13       46.43       35.49     10.65 o 
   5   4  13      393.30      402.98     23.38 o 
  -4   5  13      277.08      341.69     25.54 o 
  -3   5  13     1026.72     1022.72    134.15 o 
  -2   5  13       67.67       71.52     15.86 o 
  -1   5  13     1229.15     1244.74     43.51 o 
   0   5  13      457.46      455.41     29.84 o 
   1   5  13      171.11      190.08     26.88 o 
   2   5  13     1992.26     1857.72    123.26 o 
   3   5  13      291.18      297.23     18.14 o 
   4   5  13        3.41       14.43     10.36 o 
   5   5  13      814.54      778.28     50.54 o 
  -4   6  13      455.62      537.40     33.07 o 
  -3   6  13      320.76      356.21     25.27 o 
  -2   6  13       11.11       19.52      8.91 o 
  -1   6  13     1441.42     1570.68     53.41 o 
   0   6  13       48.59       66.17      9.86 o 
   1   6  13       51.49       67.27     15.05 o 
   2   6  13      374.69      399.10     49.33 o 
   3   6  13        2.18       -4.63      9.56 o 
   4   6  13       32.57       33.02     14.92 o 
   5   6  13      184.21      144.90     23.66 o 
  -4   7  13      480.38      520.19     32.26 o 
  -3   7  13       54.94       91.94     14.79 o 
  -2   7  13       11.13       18.55     11.56 o 
  -1   7  13      552.81      591.70     36.29 o 
   0   7  13      517.40      562.03     25.52 o 
   1   7  13      144.13      149.01     12.67 o 
   2   7  13      287.14      252.13     16.38 o 
   3   7  13      605.87      564.86     99.33 o 
   4   7  13        1.78       -0.60     11.04 o 
   5   7  13       82.23       53.29     14.01 o 
  -3   8  13      685.94      832.85     41.40 o 
  -2   8  13      247.21      260.23     20.43 o 
  -1   8  13        0.06       -2.42     11.83 o 
   0   8  13     1499.06     1582.37     58.56 o 
   1   8  13        1.73        9.53      9.17 o 
   2   8  13       68.10       76.18     11.43 o 
   3   8  13      655.77      630.27     76.48 o 
   4   8  13        2.38       -1.97     19.09 o 
  -3   9  13      767.03      899.79     44.36 o 
  -1   9  13      100.38      133.34     18.82 o 
   0   9  13     1839.04     1919.01     69.74 o 
   1   9  13      328.29      392.98     21.66 o 
   2   9  13      898.20      905.75     37.88 o 
   3   9  13      484.03      464.05     37.23 o 
   4   9  13        2.45        6.81     12.37 o 
  -1  10  13       13.83       28.50     15.86 o 
   0  10  13      453.53      464.81     35.75 o 
   1  10  13      261.51      260.53     16.95 o 
   2  10  13       96.08      107.99     13.31 o 
   3  10  13       18.28       23.21     11.81 o 
   4  10  13       72.86       70.17     18.28 o 
  -1  11  13       41.97       46.24     18.01 o 
   0  11  13       50.94       59.14     19.09 o 
   1  11  13      501.57      550.04     41.67 o 
   2  11  13       23.05       53.61     12.37 o 
   3  11  13       85.81       73.39     16.94 o 
  -2  -5  14      101.50       97.32     19.36 o 
  -1  -5  14      140.46      167.11     14.83 o 
   0  -5  14      224.10      221.25     23.39 o 
   1  -5  14        0.37      -17.74     17.74 o 
  -3  -4  14      223.89      185.76     23.39 o 
  -2  -4  14       48.57       47.85     12.16 o 
  -1  -4  14      446.91      430.03     22.52 o 
   0  -4  14       69.25       80.21     12.32 o 
   1  -4  14       25.72        9.41     16.13 o 
  -3  -3  14        1.04       -1.84     11.68 o 
  -2  -3  14        3.62        2.35     10.93 o 
  -1  -3  14      639.48      656.11     27.98 o 
   0  -3  14        7.40       18.02     10.52 o 
   1  -3  14      339.40      352.19     19.48 o 
  -3  -2  14      149.50      131.75     16.13 o 
  -2  -2  14      119.48      122.37     13.39 o 
  -1  -2  14      129.30      130.52     21.37 o 
   0  -2  14      312.07      304.02     17.56 o 
   1  -2  14      161.42      201.96     14.90 o 
   2  -2  14       18.10       16.94     15.05 o 
  -4  -1  14       60.05       50.00     13.12 o 
  -3  -1  14      781.50      756.59     31.66 o 
  -2  -1  14       14.36        8.95     10.17 o 
  -1  -1  14      221.79      208.18     14.33 o 
   0  -1  14      485.97      510.25     23.68 o 
   1  -1  14       62.90       52.96     16.40 o 
   2  -1  14      373.54      355.13     29.57 o 
   3  -1  14      386.17      396.26     32.26 o 
   4  -1  14      137.08      157.00     18.01 o 
  -4   0  14      356.63      340.99     20.27 o 
  -3   0  14      744.59      741.10     31.03 o 
  -2   0  14       61.21       43.32     11.01 o 
  -1   0  14      252.28      267.56     16.19 o 
   0   0  14      958.56     1005.06     37.77 o 
   1   0  14        3.82       19.09     15.05 o 
   2   0  14      890.37      970.22     55.65 o 
   3   0  14      152.96      168.02     22.04 o 
   4   0  14        5.79       17.79     10.44 o 
  -4   1  14       94.44       89.75     30.11 o 
  -3   1  14      674.02      603.97     26.87 o 
  -2   1  14      151.51      127.07     12.89 o 
  -1   1  14      470.25      433.50     25.81 o 
   0   1  14       16.57       17.88      9.31 o 
   1   1  14      172.68      210.77     22.85 o 
   2   1  14      557.08      582.56     38.71 o 
   3   1  14      136.16      107.24     14.52 o 
   4   1  14       29.45       38.01     13.17 o 
   5   1  14        1.86        7.68     11.61 o 
  -4   2  14       32.56       57.14     12.61 o 
  -3   2  14        0.69       -1.66     10.41 o 
  -2   2  14     1360.90     1225.96     55.92 o 
  -1   2  14      406.85      406.48     21.37 o 
   0   2  14      403.44      400.64     19.90 o 
   1   2  14      153.74      188.72     21.51 o 
   2   2  14        0.41        5.38     14.52 o 
   3   2  14      585.59      600.18     42.48 o 
   4   2  14       21.31       31.62     10.78 o 
   5   2  14        0.54        5.32     11.50 o 
  -5   3  14      547.93      370.19     33.34 o 
  -4   3  14        0.47       11.31     12.02 o 
  -3   3  14      434.12      387.25     29.57 o 
  -2   3  14     2138.75     1994.38     93.82 o 
  -1   3  14        2.02       -5.33      8.80 o 
   0   3  14     1687.99     1732.37     88.45 o 
   1   3  14       58.75       71.24     16.13 o 
   2   3  14      154.85      147.22     12.75 o 
   3   3  14     1095.01     1080.79     83.07 o 
   4   3  14      168.75      222.77     16.70 o 
   5   3  14      116.74      134.94     20.16 o 
  -4   4  14       50.40       45.82     12.32 o 
  -3   4  14      836.87      829.69     75.95 o 
  -2   4  14      123.53      131.81     12.29 o 
  -1   4  14       23.48       37.86      9.64 o 
   0   4  14     1143.58     1276.16     68.02 o 
   1   4  14       21.08       34.41     14.52 o 
   2   4  14        1.52       -4.06      9.03 o 
   3   4  14      686.81      664.23     52.83 o 
   4   4  14       77.04       73.07     12.63 o 
   5   4  14        1.00       10.35     12.53 o 
  -4   5  14      112.30      122.86     18.01 o 
  -3   5  14      213.33      228.02     15.73 o 
  -2   5  14      195.97      210.29     14.50 o 
  -1   5  14       71.14       78.95     13.71 o 
   0   5  14      116.78      147.86     18.55 o 
   1   5  14      535.12      523.32     71.64 o 
   2   5  14       32.65       28.28      9.64 o 
   3   5  14       16.32       17.89     10.45 o 
   4   5  14      674.99      639.35     30.11 o 
   5   5  14        2.49       12.12     12.73 o 
  -4   6  14      232.23      264.26     22.85 o 
  -3   6  14        0.54       -2.15     12.90 o 
  -2   6  14     1143.04     1187.33     42.59 o 
  -1   6  14      348.17      364.00     27.96 o 
   0   6  14       90.26      111.03     16.67 o 
   1   6  14     1680.03     1663.52     95.44 o 
   2   6  14        2.82        1.27      9.45 o 
   3   6  14      374.21      335.01     24.33 o 
   4   6  14      656.94      635.10     83.61 o 
   5   6  14       13.69      -16.13     18.28 o 
  -3   7  14        2.98       16.40     13.98 o 
  -2   7  14      843.30     1024.27     37.88 o 
  -1   7  14        8.07       31.45     13.98 o 
   0   7  14      178.48      220.98     21.24 o 
   1   7  14     1378.96     1374.87     52.02 o 
   2   7  14       15.95       13.38      9.30 o 
   3   7  14      368.44      351.84     55.78 o 
   4   7  14      386.74      364.77     51.89 o 
  -3   8  14        9.29       29.84     13.71 o 
  -1   8  14       33.00       48.66     13.71 o 
   0   8  14       63.19       97.95     11.83 o 
   1   8  14       92.07      110.75     12.29 o 
   2   8  14     1078.25      994.35     49.20 o 
   3   8  14       66.85       82.83     13.13 o 
   4   8  14        0.74        8.65     11.33 o 
  -3   9  14        0.86        1.08     13.44 o 
   0   9  14       61.66       79.94     11.83 o 
   1   9  14        6.32       19.54     10.14 o 
   2   9  14      355.58      330.59     20.36 o 
   3   9  14        0.12        0.21     11.30 o 
   0  10  14       36.68       78.23     18.82 o 
   1  10  14      447.27      504.87     33.34 o 
   2  10  14      217.76      210.19     16.66 o 
   3  10  14       19.37       26.53     12.66 o 
   0  11  14      193.43      194.37     24.46 o 
   1  11  14      351.84      341.42     31.99 o 
   2  11  14        3.65        1.88     14.25 o 
  -1  -4  15      152.46      156.23     15.72 o 
   0  -4  15        0.55       -0.94     11.59 o 
  -2  -3  15     1058.82     1057.88     67.21 o 
  -1  -3  15        7.24       12.90     12.16 o 
   0  -3  15      204.70      211.49     23.39 o 
   1  -3  15      650.11      679.61     43.55 o 
  -3  -2  15      197.37      255.93     25.54 o 
  -2  -2  15      468.16      467.17     24.19 o 
  -1  -2  15        0.39       -1.19     11.20 o 
   0  -2  15      167.33      192.13     15.37 o 
   1  -2  15      192.64      225.82     24.20 o 
   2  -2  15        2.91       -8.60     16.67 o 
  -3  -1  15      128.13      124.90     18.01 o 
  -2  -1  15       80.34       79.24     12.97 o 
  -1  -1  15      162.22      148.91     14.58 o 
   0  -1  15      225.21      239.87     16.89 o 
   1  -1  15        7.42        0.81     15.59 o 
   2  -1  15       33.23       59.68     18.01 o 
   3  -1  15       27.15       34.95     19.62 o 
  -3   0  15       10.66       22.10     12.15 o 
  -2   0  15      128.22      111.93     15.46 o 
  -1   0  15      687.69      654.57     28.53 o 
   0   0  15       74.02       78.66     12.44 o 
   1   0  15      320.82      308.35     27.96 o 
   2   0  15      470.45      522.35     37.91 o 
   3   0  15       59.08       39.52     19.09 o 
   4   0  15      219.59      254.59     28.77 o 
  -4   1  15      413.20      395.19     34.14 o 
  -3   1  15       14.17       20.89     11.85 o 
  -2   1  15      847.02      761.51     31.50 o 
  -1   1  15      446.72      430.90     22.10 o 
   0   1  15        1.20        9.68     15.59 o 
   1   1  15      819.40      870.22     51.62 o 
   2   1  15      130.27      198.67     23.66 o 
   3   1  15        4.44        2.69     16.67 o 
   4   1  15      942.61     1105.17     67.48 o 
  -4   2  15      147.91      151.26     24.33 o 
  -3   2  15      185.84      150.25     29.30 o 
  -2   2  15      356.49      334.70     19.14 o 
  -1   2  15      138.00      129.73     12.78 o 
   0   2  15       29.25       35.75     16.13 o 
   1   2  15      327.65      386.32     31.72 o 
   2   2  15        2.20       19.62     16.40 o 
   3   2  15       33.09       58.87     18.28 o 
   4   2  15       32.37       42.85     12.17 o 
  -4   3  15      114.41      143.73     32.13 o 
  -3   3  15       46.98       63.70     12.70 o 
  -2   3  15      320.06      315.28     27.96 o 
  -1   3  15      420.14      430.99     21.66 o 
   0   3  15      166.25      237.65     23.66 o 
   1   3  15       57.32       79.31     17.47 o 
   2   3  15      681.12      772.36     47.31 o 
   3   3  15       14.56       20.51     14.25 o 
   4   3  15        0.78        4.34     11.49 o 
  -4   4  15      582.03      518.04     39.25 o 
  -3   4  15      238.21      264.16     17.57 o 
  -2   4  15       23.72       28.92     10.33 o 
  -1   4  15     1606.03     1643.92     85.22 o 
   0   4  15       67.34       68.55     16.94 o 
   1   4  15       28.80       51.35     16.40 o 
   2   4  15      532.42      631.76     40.33 o 
   3   4  15        1.51        8.36     10.45 o 
   4   4  15      327.78      304.39     34.55 o 
  -3   5  15       76.38       92.80     12.86 o 
  -2   5  15        7.22       22.18     10.25 o 
  -1   5  15     1138.04     1247.93     67.21 o 
   0   5  15       43.83       31.72     13.98 o 
   1   5  15      441.90      508.90     34.95 o 
   2   5  15      398.57      404.79     55.38 o 
   3   5  15       23.94       14.32     10.83 o 
   4   5  15      298.29      301.45     39.12 o 
  -3   6  15       75.21      103.23     17.21 o 
  -2   6  15        7.56       57.53     16.13 o 
  -1   6  15      369.93      428.25     31.72 o 
   0   6  15      528.04      628.27     39.79 o 
   1   6  15       23.60       35.75     15.32 o 
   2   6  15       21.84       18.88     10.71 o 
   3   6  15      210.21      190.01     21.91 o 
   4   6  15        7.18        9.09     11.56 o 
  -3   7  15      844.12     1048.99     52.96 o 
  -1   7  15      106.34      157.00     19.09 o 
   0   7  15      727.69      823.17     47.85 o 
   1   7  15       24.16       41.40     15.32 o 
   2   7  15      155.66      155.41     14.54 o 
   3   7  15      246.92      260.68     29.17 o 
   4   7  15      105.01       57.26     21.24 o 
  -3   8  15      845.02     1001.68     52.15 o 
  -1   8  15      321.63      363.73     28.50 o 
   0   8  15      987.80     1109.75     60.49 o 
   1   8  15      112.03      121.82     13.38 o 
   2   8  15      700.22      702.70     45.16 o 
   3   8  15       53.71       78.05     13.37 o 
   0   9  15       59.22      114.79     18.28 o 
   1   9  15      135.73      149.79     14.43 o 
   2   9  15       93.11      127.34     13.95 o 
   3   9  15       10.01       20.65     12.40 o 
   1  10  15     1014.19     1117.28     61.03 o 
   2  10  15       54.70       46.61     12.70 o 
  -1  -3  16        0.42       -8.60     17.74 o 
   0  -3  16        3.77        9.25     12.54 o 
   1  -3  16      224.22      265.88     26.61 o 
  -2  -2  16       43.07       69.63     20.16 o 
  -1  -2  16      316.55      309.13     21.24 o 
   0  -2  16      472.88      472.88     37.91 o 
   1  -2  16       11.89       28.23     18.55 o 
  -2  -1  16        0.01        3.46     12.78 o 
  -1  -1  16      863.03      848.53     35.34 o 
   0  -1  16      139.88      137.37     22.04 o 
   1  -1  16       13.99        5.38     18.55 o 
  -3   0  16       59.62       53.23     18.82 o 
  -2   0  16       54.90       46.63     13.46 o 
  -1   0  16      358.09      381.55     21.50 o 
   0   0  16       33.90       39.79     19.09 o 
   1   0  16       16.02       22.04     18.28 o 
   2   0  16      104.79      120.98     22.04 o 
   3   0  16       63.89       36.29     20.43 o 
  -3   1  16      150.79      125.28     20.70 o 
  -2   1  16      127.97      125.39     14.52 o 
  -1   1  16       45.06       35.93     12.23 o 
   0   1  16      777.30      757.84     48.39 o 
   1   1  16       13.24       19.89     18.01 o 
   2   1  16        1.22       14.79     18.82 o 
   3   1  16      410.00      501.91     39.79 o 
  -3   2  16      837.45      779.02     85.22 o 
  -2   2  16      194.81      240.13     23.12 o 
  -1   2  16      139.26      140.33     21.78 o 
   0   2  16      908.97     1001.95     58.07 o 
   1   2  16       11.01       33.34     17.47 o 
   2   2  16      214.96      255.93     27.42 o 
   3   2  16      572.65      707.30     46.78 o 
  -3   3  16      384.06      420.51     22.92 o 
  -2   3  16       98.29       83.16     12.63 o 
  -1   3  16        4.44        8.87     16.94 o 
   0   3  16     1008.71     1100.61     61.83 o 
   1   3  16       25.39       38.44     17.74 o 
   2   3  16       99.03      152.43     22.04 o 
   3   3  16      150.74      226.63     25.54 o 
   4   3  16      143.13      150.82     22.04 o 
  -3   4  16      117.49      149.91     15.15 o 
  -2   4  16        7.94       18.11     14.38 o 
  -1   4  16       13.19       30.38     16.67 o 
   0   4  16       20.38       15.32     15.59 o 
   1   4  16      984.80     1110.02     62.37 o 
   2   4  16       60.47       85.22     17.74 o 
   3   4  16       68.10       55.11     16.67 o 
   4   4  16      302.46      257.27     27.96 o 
  -3   5  16        3.16        5.57     12.64 o 
  -2   5  16      598.77      625.31     41.13 o 
  -1   5  16       23.43       39.52     16.40 o 
   0   5  16       37.48       71.24     17.47 o 
   1   5  16      839.44      991.19     56.72 o 
   2   5  16        5.75       32.80     15.32 o 
   3   5  16      160.33      154.81     26.48 o 
   4   5  16      116.78      100.54     22.04 o 
  -3   6  16      147.82      174.47     20.43 o 
  -2   6  16      580.11      670.74     42.74 o 
  -1   6  16        0.15       37.37     16.67 o 
   0   6  16      319.98      391.15     31.45 o 
   1   6  16      283.73      339.27     28.50 o 
   2   6  16       24.61       38.98     16.13 o 
   3   6  16      203.51      181.21     25.94 o 
  -1   7  16      158.88      183.08     21.24 o 
   0   7  16      100.21      151.09     19.89 o 
   1   7  16        8.85       11.56     15.05 o 
   2   7  16      262.22      251.09     24.20 o 
   3   7  16      234.97      257.90     46.11 o 
   0   8  16       74.91       57.80     16.40 o 
   1   8  16      244.87      258.89     24.46 o 
   2   8  16      417.58      417.81     35.35 o 
   3   8  16       16.15       22.04     20.16 o 
   0   9  16       45.37       40.86     16.67 o 
   1   9  16      646.74      726.39     45.43 o 
   2   9  16       32.02       54.49     12.78 o 
  -1  -1  17       52.82       51.08     19.09 o 
  -2   0  17      586.19      533.37     36.29 o 
   0   0  17      139.69      133.07     24.20 o 
   1   0  17      705.83      798.44     51.62 o 
  -2   1  17      404.36      449.49     32.80 o 
  -1   1  17        6.88       -1.88     19.36 o 
   0   1  17       12.09       31.45     20.70 o 
   1   1  17      188.40      269.37     29.03 o 
   2   1  17       12.38       26.08     19.62 o 
  -2   2  17      126.13      175.01     21.51 o 
  -1   2  17      375.38      370.19     32.26 o 
   0   2  17        2.30       20.97     19.09 o 
   1   2  17       25.36       32.53     18.82 o 
   2   2  17      274.94      321.53     31.45 o 
  -1   3  17      576.95      643.59     43.28 o 
   0   3  17        1.17       15.86     17.74 o 
   1   3  17      298.65      356.47     31.45 o 
   2   3  17      231.80      325.02     30.65 o 
  -2   4  17      386.57      430.14     35.22 o 
  -1   4  17      434.08      508.63     38.17 o 
   0   4  17        2.25       31.72     17.74 o 
   1   4  17      223.32      294.37     28.50 o 
   2   4  17       90.20      136.30     22.85 o 
  -2   5  17       24.22       62.91     18.82 o 
  -1   5  17       25.47       56.19     18.55 o 
   0   5  17       72.89       96.51     19.36 o 
   1   5  17       27.88       52.69     16.94 o 
   2   5  17       75.06       72.32     19.09 o 
  -1   6  17      265.27      293.84     27.15 o 
   0   6  17      772.85      841.99     50.27 o 
   1   6  17       11.74       23.66     16.67 o 
  -1   7  17      306.83      388.47     31.99 o 
   0   7  17      228.28      230.66     24.20 o 
   1   7  17       11.07       13.71     16.67 o 
   0   8  17        3.26       30.38     16.13 o 
                                                 
